# Supplementary material for: Partitioning the drivers of Antarctic glacier mass balance (2003–2020) using satellite observations and a regional climate model
Source: Proc Natl Acad Sci U S A. 2024 Sep 30;121(41):e2322622121. doi: 10.1073/pnas.2322622121 (PMC11474090; doi:10.1073/pnas.2322622121)
Supplement: Supplementary file 2 — Dataset S01 (XLSX) [file pnas.2322622121.sd01.xlsx]

## Sheet: Data description
	Data owner:	Ki-Weon Seo (seokiweon@snu.ac.kr), Byeong-Hoon Kim (bhkim@kopri.re.kr)
	Data description:	This dataset provides the contributions of surface mass balance (SMB) and ice discharge to Antarctic ice mass changes during 2003-2020. ΔM and ΔSMB represent ice mass changes and concurrent SMB contributions, respectively, measured in gigatons (Gt), with offsets adjusted to January 2003. The time series was sampled at the same intervals as the GRACE and GRACE-FO satellite observations. ΔM was est…
	Geographical regions:	Basins - boundaries from Zwally et al., 2012 (Zwally, H. Jay, Mario B. Giovinetto, Matthew A. Beckley, and Jack L. Saba, 2012, Antarctic and Greenland Drainage Systems, GSFC Cryospheric Sciences Laboratory) https://earth.gsfc.nasa.gov/cryo/data/polar-altimetry/antarctic-and-greenland-drainage-systems
		Sub-basins - boundaries from Mouginot et al., 2017 (Mouginot, J., B. Scheuchl, and E. Rignot. 2017. MEaSUREs Antarctic Boundaries for IPY 2007-2009 from Satellite Radar, Version 2. Boulder, Colorado USA. NASA National Snow and Ice Data Center Distributed Active Archive Center. https://doi.org/10.5067/AXE4121732AD.)
	Combined regions	West Antarctica - sum of basins 1, 18-23
		East Antarctica - sum of basins 2-17
		Antarctic Peninsula - sum of basins 24-27
	Publication reference :	B-H Kim, K-W Seo, C-K Lee, J-S Kim, W S Lee, E K Jin, and M van den Broeke, Partitioning the drivers of Antarctic glaciers mass balance (2003-2020) using satellite observations and a regional climate model, The Proceedings of the National Academy of Sciences (PNAS), in revision
	Publication abstract :	We investigate the mass changes of Antarctic glaciers from 2003 to 2020, partitioning them into the contributions of surface mass balance (SMB) and ice discharge, using high-resolution ice mass estimates derived from the combination of two different types of satellite observations and outputs from a numerical SMB model. Our analysis indicates that changes in ice discharge have played a dominant r…

## Sheet: Basins
	* Offsets in ΔM and ΔSMB were adjusted to zero as of January 2003
	* -ΔD can be estimated by subtracting ΔSMB from ΔM (-ΔD=ΔM-ΔSMB)
	* The uncertainty in -ΔD is calculated as the root-sum-square of the errors in ΔM and ΔSMB [-ΔD error = sqrt((ΔM error)^2 + (ΔSMB error)^2)]
	Basin number	Year	2003.04	2003.12	2003.21	2003.29	2003.36	2003.54	2003.63	2003.71	2003.79	2003.87	2003.96	2004.02	2004.13	2004.21	2004.29	2004.38	2004.46	2004.54	2004.63	2004.71	2004.79	2004.87	2004.96	2005.04	2005.12	2005.21	2005.29	2005.38	2005.46	2005.54	2005.63	2005.71	2005.79	2005.87	2005.96	2006.04	2006.12	2006.21	2006.29	2006.38	2006.46	2006.54	2006.63	2006.71	2006.79	2006.87	2006.96
	1	ΔM	0	-1.33354	4.42895	9.7236	25.0403	17.5469	17.3251	13.5153	23.905	25.2855	11.1645	0.983617	-19.9364	-8.47933	-3.55324	33.2988	18.4217	13.2597	23.7639	30.3939	54.3702	34.6769	24.0695	6.127	19.0701	34.1173	55.1592	45.6532	46.3255	48.9047	52.2599	53.0334	51.4819	46.7428	41.3155	48.0663	43.1188	42.9125	47.0569	60.5927	77.3534	83.8907	76.917	70.7337	43.4896	51.6	58.9439
		ΔM error	80.8404	80.2493	79.5983	78.9896	78.4635	77.1323	76.5197	75.9189	75.2997	74.7023	74.0868	73.6614	72.8713	72.2813	71.6931	71.0874	70.5033	69.9019	69.3124	68.7348	68.1403	67.5673	66.9776	66.4	65.8532	65.2524	64.692	64.1157	63.5608	62.9904	62.4321	61.8861	61.325	60.7853	60.2309	59.689	59.177	58.6157	58.0933	57.5573	57.0426	56.5147	55.9995	55.497	54.9822	54.4884	53.9828
		ΔSMB	0	3.89467	2.66961	6.23138	3.90565	1.37794	0.46213	5.58113	6.13729	-2.36361	-9.14865	-12.9915	-9.99438	-7.08446	2.96065	7.72681	5.9682	5.04054	8.20586	15.1054	18.2082	20.0699	11.8734	14.3886	22.8337	22.4454	24.326	22.1605	19.1221	18.4885	19.3331	25.7771	32.7612	34.646	36.6827	35.696	36.0982	40.3918	48.1556	54.881	56.3163	53.1062	45.7783	44.7566	47.7898	46.0787	42.5469
		ΔSMB error	19.3524	19.4099	19.4323	19.4807	19.4937	19.5471	19.5707	19.6287	19.6739	19.6699	19.6725	19.6798	19.7331	19.7795	19.8808	19.9503	19.9663	19.9877	20.0417	20.1171	20.1615	20.2031	20.1914	20.2564	20.3458	20.3679	20.4054	20.4224	20.4355	20.4595	20.4895	20.5607	20.6379	20.6728	20.7113	20.7329	20.7606	20.8132	20.8925	20.9651	20.9965	21.0114	21.011	21.0357	21.078	21.0959	21.1072
	2	ΔM	0	5.91798	4.44991	9.55975	15.6784	13.6686	12.7216	6.42414	11.8463	15.7047	9.35903	0.956865	-8.29409	-3.06631	-1.68245	13.4387	10.021	1.27409	1.6812	5.80928	21.3641	9.41573	7.96498	-3.78221	-7.19768	-5.20661	3.22883	1.81903	1.68095	1.82407	13.0787	18.6228	22.1078	24.0593	15.0428	9.99793	3.38602	6.1747	6.23729	15.187	16.0089	15.0816	27.2449	12.3156	16.8584	13.4837	18.47
		ΔM error	41.827	41.6703	41.4985	41.3384	41.2005	40.8538	40.6953	40.5404	40.3815	40.2288	40.0721	39.9642	39.7648	39.6166	39.4695	39.3188	39.174	39.0257	38.881	38.7399	38.5954	38.4568	38.3148	38.1765	38.0462	37.9037	37.7715	37.6363	37.5068	37.3744	37.2455	37.1201	36.992	36.8694	36.7443	36.6226	36.5083	36.3837	36.2684	36.1508	36.0386	35.9242	35.8132	35.7056	35.596	35.4916	35.3853
		ΔSMB	0	-0.234337	1.28508	3.02063	2.27091	-2.67961	-1.67562	0.106902	1.55674	-0.555371	-3.36244	-5.41664	-5.98785	-2.29989	1.12538	1.27338	-0.167827	-2.19527	1.38552	7.32676	5.51177	2.91636	-0.209226	-1.16729	-1.89688	1.14775	4.22783	3.23634	2.63894	2.43068	5.29984	10.0355	14.094	11.783	9.8929	8.83511	9.58849	13.1598	15.665	16.6038	15.3389	14.0207	10.3982	8.46177	7.77644	6.43024	6.45682
		ΔSMB error	8.31964	8.32816	8.34913	8.37087	8.37648	8.3838	8.3995	8.42171	8.44292	8.44447	8.44636	8.4467	8.46141	8.49769	8.53191	8.54492	8.55085	8.54741	8.59766	8.66369	8.66075	8.66455	8.66434	8.67198	8.67636	8.71148	8.74882	8.75246	8.76098	8.77307	8.80031	8.84761	8.89041	8.88962	8.89522	8.89965	8.9173	8.95117	8.97609	8.99425	8.99821	9.0042	9.00349	9.00734	9.01443	9.01903	9.02928
	3	ΔM	0	1.99045	20.5567	36.8783	39.247	24.9857	32.7369	28.1997	27.5683	38.7767	26.9101	25.9817	27.203	35.118	33.0973	52.1734	47.8302	44.0089	38.4244	31.6294	39.4729	22.2883	30.0376	19.3291	13.2781	15.5156	31.6142	25.1235	27.1826	19.1129	33.4202	32.4743	34.512	30.3239	26.8218	23.9633	12.6728	43.3702	59.2937	55.9939	49.0316	42.1058	77.0656	70.6071	63.6304	52.0521	58.1679
		ΔM error	82.2094	81.5311	80.7835	80.0837	79.4782	77.9437	77.2364	76.5418	75.8252	75.1328	74.4186	73.9245	73.0056	72.3183	71.6323	70.9248	70.2416	69.537	68.8454	68.1667	67.467	66.7915	66.0952	65.412	64.7641	64.0511	63.3847	62.698	62.0356	61.3533	60.6842	60.0284	59.3531	58.702	58.0317	57.375	56.7531	56.0697	55.432	54.7761	54.1444	53.495	52.8594	52.2377	51.5988	50.9843	50.3532
		ΔSMB	0	7.139	6.81564	4.72355	4.90476	0.654528	2.24492	3.61868	4.60956	3.53759	-1.58619	-3.73038	-3.8337	-1.11838	-3.52323	-5.35458	-3.26275	-0.436898	-1.80295	-1.25032	-2.43786	-7.48669	-10.3106	-9.78115	-10.7255	-7.31599	-5.19373	-6.38712	-6.60735	-4.09878	-4.1236	-6.35816	-3.44367	-6.60389	-7.77406	-6.59019	2.18439	13.0719	11.4357	17.055	24.2716	23.6716	19.6328	20.0025	24.1849	26.5232	30.5206
		ΔSMB error	11.3931	11.4628	11.4806	11.4888	11.5033	11.5195	11.5455	11.571	11.5917	11.6082	11.6077	11.6097	11.6388	11.6752	11.679	11.6859	11.7176	11.7552	11.7633	11.782	11.7932	11.7922	11.8007	11.8189	11.8288	11.8678	11.9011	11.9105	11.9248	11.9563	11.9818	11.9933	12.0254	12.0266	12.0427	12.0559	12.163	12.3016	12.2934	12.3568	12.4282	12.4406	12.4406	12.461	12.5023	12.5311	12.5711
	4	ΔM	0	11.0044	24.8418	20.6433	12.9406	21.3556	19.8081	15.105	9.63797	21.1501	20.1966	13.1844	-2.35904	0.231152	-3.68715	8.89376	-6.67577	-9.96561	-13.6054	-21.0208	-6.14064	-18.6574	-15.0244	-15.0836	-17.5456	-12.2129	-4.02535	9.85126	-1.69778	-11.3284	-17.1015	-13.0267	-7.43402	-3.19276	-7.39958	-8.23751	-10.0876	4.01662	4.46406	10.7128	18.6205	27.1381	39.9617	27.3383	21.4666	24.8095	30.0679
		ΔM error	37.8922	37.7556	37.6058	37.4663	37.3461	37.044	36.9058	36.771	36.6325	36.4996	36.3632	36.2693	36.0957	35.9667	35.8387	35.7076	35.5817	35.4527	35.3269	35.2042	35.0785	34.9581	34.8347	34.7145	34.6013	34.4776	34.3628	34.2454	34.1329	34.018	33.9061	33.7973	33.6862	33.5799	33.4713	33.3658	33.2667	33.1587	33.0587	32.9569	32.8596	32.7605	32.6643	32.5711	32.4762	32.3858	32.2938
		ΔSMB	0	5.40964	3.6178	3.25453	3.42563	0.563984	2.5802	2.33219	0.125228	-2.34431	-6.37884	-8.90192	-12.3175	-10.2309	-8.17419	-9.12883	-8.0486	-8.05277	-9.67572	-10.8489	-11.6174	-15.1018	-15.2937	-14.1425	-16.9847	-13.5738	-10.6578	-12.679	-15.0778	-15.4557	-18.0189	-18.4001	-15.92	-20.9672	-20.0159	-14.9821	-12.9844	-8.41992	-5.09531	-3.38999	-1.00487	-0.069995	-1.25985	-0.49322	1.66997	4.52066	4.55145
		ΔSMB error	7.80823	7.86387	7.86132	7.87105	7.88021	7.8909	7.91163	7.92155	7.92262	7.92462	7.92408	7.92443	7.92464	7.94849	7.97414	7.97813	7.99332	8.00332	8.00631	8.01093	8.01709	8.01455	8.03139	8.05345	8.04995	8.08312	8.11556	8.11509	8.11683	8.1241	8.12521	8.14362	8.17243	8.1615	8.19195	8.23889	8.25975	8.30218	8.3335	8.35243	8.37534	8.39232	8.39634	8.40854	8.43119	8.45753	8.46719
	5	ΔM	0	-4.08091	-14.9778	-10.3969	-3.77121	-12.7567	-4.61774	-13.4068	-14.5531	-10.7926	-8.83084	-12.3902	-11.0138	-14.433	-16.7163	-6.57731	-14.9038	-18.3811	-19.6231	-18.7711	-19.1145	-18.7301	-22.9602	-23.3875	-18.6481	-22.3282	-21.7989	-28.9107	-28.7635	-21.4003	-16.3655	-19.2594	-18.9303	-25.9666	-32.3303	-28.2901	-25.795	-26.9661	-33.4681	-28.9854	-25.7805	-27.1323	-15.3799	-13.9756	-21.2963	-17.4957	-16.7679
		ΔM error	30.5811	30.5695	30.5567	30.5449	30.5347	30.5093	30.4977	30.4865	30.475	30.464	30.4527	30.445	30.4307	30.4202	30.4098	30.3991	30.3889	30.3785	30.3684	30.3586	30.3485	30.3389	30.3291	30.3196	30.3107	30.3009	30.2919	30.2828	30.274	30.2651	30.2564	30.248	30.2394	30.2313	30.223	30.2149	30.2074	30.1992	30.1916	30.1839	30.1766	30.1692	30.162	30.155	30.1479	30.1412	30.1344
		ΔSMB	0	0.590521	-0.224949	0.514895	2.48429	2.22007	1.31235	-1.46638	-2.24729	-2.59585	-5.27373	-6.20397	-5.99547	-7.08735	-7.63255	-8.44499	-8.96429	-11.2068	-13.7721	-15.7724	-16.7894	-19.8716	-19.7643	-18.6424	-19.8337	-17.3227	-16.4502	-17.6681	-17.9063	-18.8229	-21.5588	-23.6361	-25.6672	-28.586	-27.5271	-24.7159	-25.2305	-26.1339	-24.9102	-23.0242	-23.5984	-21.6946	-19.4077	-21.3573	-19.6211	-18.355	-20.6171
		ΔSMB error	6.11377	6.123	6.12608	6.13988	6.15946	6.17258	6.17759	6.17642	6.18096	6.1871	6.1854	6.18816	6.2003	6.20327	6.20827	6.2125	6.21808	6.21785	6.21811	6.21934	6.22267	6.21966	6.23338	6.25026	6.25224	6.27404	6.28774	6.28918	6.29501	6.2987	6.29838	6.29909	6.30082	6.29812	6.31492	6.34112	6.34488	6.34836	6.3624	6.38109	6.38351	6.40543	6.43146	6.42746	6.44648	6.46497	6.46272
	6	ΔM	0	-1.2293	14.976	20.7588	14.9039	18.993	31.0899	27.5568	14.5512	36.2758	11.8049	11.6628	10.7044	25.1155	24.0115	15.5997	22.4603	30.5921	38.0141	18.6543	25.914	11.0078	22.0362	5.86449	1.73198	1.71871	-3.05297	5.37889	18.0939	24.4608	31.9405	20.9297	23.766	30.2957	35.6694	19.2679	2.64695	13.5322	16.8736	30.169	29.8952	27.8087	37.4067	13.3318	42.6351	43.1669	44.7809
		ΔM error	33.7727	33.6923	33.6042	33.5222	33.4517	33.2749	33.1942	33.1155	33.0348	32.9575	32.8782	32.8237	32.723	32.6484	32.5744	32.4987	32.4261	32.3518	32.2795	32.209	32.137	32.0679	31.9974	31.9287	31.8641	31.7936	31.7283	31.6616	31.5977	31.5326	31.4693	31.4077	31.345	31.285	31.2239	31.1645	31.1088	31.0482	30.9922	30.9352	30.8808	30.8254	30.7718	30.7199	30.6671	30.6169	30.5658
		ΔSMB	0	-1.601	-4.58894	0.342537	5.20762	5.30531	4.93458	1.91533	4.09378	3.73352	-3.0298	-1.9275	7.13715	5.62087	5.09098	7.13772	10.501	7.02076	1.96285	-0.480801	-0.217979	-6.02724	-12.4902	-12.2333	-5.66545	-5.90392	-7.24833	-1.35371	6.85687	11.565	10.5719	7.26083	5.69879	1.89316	-1.07452	-3.77114	-6.31149	-9.07496	-8.57326	-1.90092	-3.88641	-0.122127	5.5075	3.86645	7.3929	2.00918	-2.89419
		ΔSMB error	12.8456	12.8532	12.855	12.9039	12.957	12.9879	13.0038	13.0068	13.0308	13.0518	13.0393	13.0618	13.1624	13.1653	13.1775	13.2103	13.2522	13.2497	13.2511	13.264	13.2824	13.2811	13.2756	13.3054	13.36	13.3751	13.3819	13.4378	13.5149	13.5556	13.5692	13.5719	13.5799	13.5814	13.5853	13.5898	13.5945	13.5974	13.6181	13.6717	13.6768	13.7395	13.8165	13.8263	13.8659	13.8602	13.8624
	7	ΔM	0	-27.4991	-23.2929	-14.7703	-18.4993	-10.4837	12.8796	13.0334	10.0871	5.40804	20.2642	11.7528	12.9537	10.0356	12.4363	20.5349	6.82777	20.6449	20.6844	9.46674	14.5318	31.2409	27.7126	17.6232	14.1084	21.422	37.3748	40.0738	53.1797	47.3499	34.6561	40.5592	60.9691	60.459	58.7459	41.2091	29.453	33.7237	40.0866	38.2674	54.426	42.0748	46.3718	36.8935	41.6717	31.4218	29.7078
		ΔM error	41.6681	41.4819	41.2774	41.0868	40.9225	40.5088	40.3194	40.1343	39.9441	39.7613	39.5735	39.4442	39.2048	39.0267	38.8499	38.6685	38.4941	38.3154	38.1408	37.9704	37.7957	37.6281	37.4562	37.2886	37.1305	36.9576	36.7971	36.6327	36.475	36.3137	36.1566	36.0036	35.8472	35.6973	35.5442	35.3952	35.2551	35.1023	34.9607	34.8163	34.6782	34.5374	34.4006	34.2679	34.1327	34.0037	33.8723
		ΔSMB	0	-1.69291	3.33459	13.1862	15.5891	27.1472	29.8789	26.797	22.4718	17.2466	11.8635	13.7354	23.0934	29.0884	31.6529	35.9562	42.4041	41.1747	37.9764	38.0506	39.3132	35.3605	26.6131	28.9478	42.9947	45.8125	46.8343	51.7318	53.1079	57.0287	59.3184	58.5878	56.4062	50.8922	46.6359	41.4227	39.2195	39.7205	44.0635	47.8571	42.0686	41.2267	38.2916	39.9674	44.4659	36.8144	31.9531
		ΔSMB error	13.7774	13.7819	13.8425	13.9418	13.9696	14.0932	14.1273	14.1324	14.1348	14.1372	14.1381	14.1604	14.2523	14.3097	14.3419	14.3918	14.4562	14.4646	14.4693	14.4886	14.5124	14.5175	14.503	14.5704	14.7041	14.7433	14.7678	14.8145	14.8371	14.8765	14.9084	14.9193	14.9295	14.929	14.9319	14.9317	14.9421	14.9583	15.0043	15.0528	15.0452	15.0612	15.0644	15.1055	15.1623	15.1516	15.1575
	8	ΔM	0	6.79477	14.0745	0.682659	7.18113	14.0415	8.73597	6.30959	7.09645	10.1309	13.1928	10.6044	12.0304	15.7416	17.9955	19.0385	18.7357	19.6972	19.3526	20.0037	23.4677	15.5244	20.1971	21.9117	19.6998	27.4609	36.3651	36.8634	30.7919	31.2875	26.4422	31.604	36.241	25.3041	26.5009	22.9706	28.2877	29.8562	32.0178	26.3121	28.7685	18.7539	34.4941	25.9252	24.8645	27.2829	31.2471
		ΔM error	29.7742	29.7429	29.7087	29.6769	29.6496	29.5812	29.55	29.5197	29.4887	29.4589	29.4285	29.4076	29.3691	29.3405	29.3123	29.2834	29.2558	29.2276	29.2001	29.1734	29.1461	29.12	29.0933	29.0674	29.043	29.0165	28.992	28.9669	28.943	28.9186	28.8949	28.8719	28.8485	28.8261	28.8033	28.7813	28.7606	28.7381	28.7173	28.6962	28.6761	28.6556	28.6359	28.6167	28.5973	28.5788	28.56
		ΔSMB	0	0.504195	3.55497	4.12699	5.79123	9.54856	10.5678	9.53592	7.21247	5.57034	7.13608	11.6123	14.8216	14.3026	13.5289	13.5901	13.8367	15.574	14.8471	12.1882	14.348	18.5502	17.8631	17.9074	21.3751	22.8791	23.3324	24.4632	23.3222	23.5185	23.5984	25.2351	24.7999	24.4782	25.5424	23.2386	21.5096	20.7492	19.2934	18.5797	17.604	16.0015	15.0832	15.8097	18.741	18.8058	18.4231
		ΔSMB error	5.84576	5.86001	5.88963	5.89904	5.91647	5.9574	5.96952	5.97439	5.97614	5.97296	6.00159	6.04803	6.07848	6.08425	6.08881	6.09587	6.10546	6.12174	6.12788	6.12264	6.15184	6.19359	6.19501	6.20389	6.23414	6.25581	6.26616	6.28287	6.28467	6.29231	6.30013	6.31535	6.32137	6.32861	6.34077	6.34046	6.34261	6.34629	6.34795	6.35176	6.35475	6.356	6.35933	6.36996	6.39448	6.40588	6.41439
	9	ΔM	0	13.2954	13.8697	7.47744	8.85795	10.6552	8.62165	9.25769	8.40918	4.82799	4.40192	-0.115067	4.5805	3.92682	4.49983	5.98817	5.98413	4.83717	9.85603	9.48668	10.4974	5.85921	8.84304	15.5575	10.857	16.0482	18.6653	16.6775	15.8648	18.0654	14.8626	15.1817	14.0099	13.0347	16.4857	18.3563	20.5266	20.3091	19.1822	17.8842	20.4334	21.6868	29.3106	21.3989	18.5811	21.3735	25.4729
		ΔM error	28.4788	28.4542	28.4274	28.4025	28.381	28.3274	28.303	28.2793	28.255	28.2317	28.2078	28.1915	28.1613	28.139	28.1169	28.0943	28.0727	28.0506	28.0291	28.0082	27.9869	27.9665	27.9457	27.9254	27.9064	27.8857	27.8665	27.8469	27.8283	27.8092	27.7907	27.7728	27.7545	27.7371	27.7193	27.7021	27.686	27.6684	27.6523	27.6358	27.6201	27.6042	27.5888	27.5739	27.5587	27.5443	27.5297
		ΔSMB	0	1.52968	1.39261	0.292431	0.149404	0.654703	0.676258	-0.435969	-1.9712	-2.59984	-0.369259	1.87204	1.38364	0.190168	-0.703698	-1.13655	-0.80023	0.347752	0.179576	-1.88001	-0.857425	1.98632	1.80529	1.37551	2.65097	3.49161	2.52053	2.37239	2.33495	1.91873	1.47854	2.19186	1.61146	2.97726	5.93882	6.37346	5.32072	5.11495	3.56362	2.99073	3.14715	1.87206	1.46268	2.34361	6.79676	8.77774	7.65974
		ΔSMB error	4.04333	4.05666	4.05953	4.05936	4.06318	4.07522	4.07901	4.07941	4.07981	4.08003	4.10048	4.12204	4.12417	4.12499	4.12587	4.12764	4.13341	4.14269	4.14699	4.14282	4.16019	4.18549	4.18681	4.18862	4.19977	4.2122	4.21218	4.21542	4.21906	4.2222	4.22622	4.23352	4.23409	4.24674	4.27021	4.27896	4.27878	4.28165	4.28103	4.28418	4.28856	4.28817	4.29076	4.29791	4.33851	4.36934	4.36721
	10	ΔM	0	6.23199	20.1878	24.208	22.1684	24.2354	26.4731	21.4489	16.3672	9.43525	-2.98368	-9.74255	-0.58548	11.628	4.8703	16.2391	20.5157	12.2455	25.5301	19.3182	18.2232	11.7773	4.82523	0.800133	-10.0052	4.30909	21.7887	18.7163	12.3363	21.7041	24.5705	25.9279	13.7225	7.69037	-0.290407	-7.66642	-14.1203	-9.6602	3.84532	17.4021	15.0434	4.52596	3.58429	5.49964	8.21988	0.520756	-4.04034
		ΔM error	45.5464	45.2508	44.9255	44.6217	44.3592	43.6962	43.3915	43.093	42.7857	42.4895	42.1846	41.9741	41.5835	41.2922	41.0022	40.7038	40.4165	40.1209	39.8316	39.5484	39.2573	38.9772	38.6892	38.4075	38.1413	37.8491	37.577	37.2975	37.0288	36.753	36.4835	36.2203	35.9503	35.691	35.4251	35.1656	34.9208	34.653	34.4041	34.1492	33.9049	33.6548	33.4112	33.174	32.9314	32.6993	32.462
		ΔSMB	0	2.85264	2.7036	1.26375	0.539786	0.0441397	-1.05602	-1.97733	-4.23876	-5.51661	-5.39612	-4.04297	-2.26344	-2.94738	-1.46932	0.345932	0.0603118	2.68779	4.05447	1.04309	1.6553	2.13021	-0.361375	-2.51053	-2.00192	-0.892696	-2.15363	-0.752459	0.63084	-0.356235	-0.727174	-0.136334	-0.70869	1.87136	3.95531	4.04672	4.19307	5.30169	5.99319	3.0198	3.8947	5.554	5.39469	7.44696	11.5479	12.1386	10.3174
		ΔSMB error	7.71171	7.74211	7.75114	7.75525	7.76129	7.78209	7.78794	7.79437	7.79618	7.80071	7.81191	7.82748	7.85308	7.85888	7.87852	7.90089	7.90826	7.93599	7.96017	7.95649	7.97158	7.98629	7.98663	7.98803	8.00231	8.0213	8.02506	8.04321	8.06107	8.06655	8.07606	8.08927	8.0959	8.12277	8.14813	8.15793	8.16829	8.18535	8.20285	8.20029	8.2163	8.23667	8.24488	8.26798	8.30523	8.3219	8.32401
	11	ΔM	0	6.23916	7.96197	7.38458	11.1979	14.3376	12.4121	13.8556	9.87158	12.9812	10.8043	5.86478	5.00123	3.60407	5.65298	6.2435	9.51673	8.264	11.2482	12.4554	14.8954	12.3273	12.242	6.14494	0.379781	2.69027	6.17452	8.7582	9.33808	10.69	12.0984	14.3436	10.7215	16.1903	7.09362	4.23674	4.0094	4.25206	3.24311	5.31273	1.00167	0.120436	-1.34727	-0.806966	5.31893	7.96334	8.29917
		ΔM error	29.1261	29.069	29.0066	28.9486	28.8987	28.7735	28.7165	28.6609	28.6039	28.5492	28.4933	28.4548	28.3839	28.3312	28.2791	28.2258	28.1747	28.1224	28.0715	28.022	27.9714	27.9229	27.8733	27.8251	27.7798	27.7304	27.6846	27.6378	27.5931	27.5475	27.5032	27.4602	27.4163	27.3743	27.3316	27.2901	27.2513	27.209	27.1699	27.1301	27.0922	27.0536	27.0163	26.9801	26.9434	26.9084	26.8729
		ΔSMB	0	0.746666	1.23564	1.25957	2.22534	2.21853	1.88112	1.5733	0.902461	-0.110143	-1.68465	-1.83934	-2.20848	-1.95006	-1.48427	-1.02268	-0.720339	1.18782	2.1995	1.26849	1.63327	0.654027	-1.26609	-2.81653	-1.51103	0.957253	0.718481	1.18905	1.04893	1.33906	1.14538	0.561383	0.144516	-0.633034	-1.51319	-2.2052	-2.44054	-1.68453	-1.62604	-2.82422	-3.09591	-3.45999	-3.6602	-2.21464	-0.720962	-0.953392	-2.64222
		ΔSMB error	3.04682	3.05411	3.06075	3.06407	3.07291	3.08329	3.08575	3.08824	3.08895	3.0904	3.09102	3.09223	3.09533	3.09978	3.10555	3.11149	3.11587	3.1332	3.14735	3.14616	3.15065	3.15227	3.15348	3.14947	3.1686	3.19693	3.19678	3.20315	3.20549	3.21003	3.2127	3.21372	3.21535	3.21601	3.21651	3.21734	3.2196	3.22664	3.23109	3.23039	3.23284	3.23476	3.23809	3.25039	3.26293	3.26662	3.26596
	12	ΔM	0	5.18509	10.0135	27.8662	29.1428	38.0606	34.7262	39.0784	32.0124	28.4648	30.7699	39.9662	20.1501	29.2556	33.4735	52.2865	35.067	24.1914	40.6539	64.8207	62.182	47.5234	51.5875	46.9728	42.6969	49.3849	44.7395	56.4486	66.1159	64.0454	79.5814	99.2307	90.5217	74.1153	91.5179	78.4211	77.6482	86.9174	66.5807	71.0334	69.4973	75.499	77.2619	71.5193	51.6761	78.1457	80.1285
		ΔM error	39.6319	39.4469	39.2438	39.0544	38.8911	38.4798	38.2915	38.1073	37.9182	37.7362	37.5493	37.4205	37.1821	37.0048	36.8286	36.6478	36.474	36.2958	36.1217	35.9518	35.7775	35.6101	35.4386	35.2712	35.1134	34.9407	34.7802	34.6159	34.4583	34.297	34.1399	33.9868	33.8302	33.6803	33.5269	33.3777	33.2373	33.0842	32.9423	32.7975	32.6591	32.5178	32.3806	32.2474	32.1116	31.9821	31.8501
		ΔSMB	0	12.0554	11.4786	15.6259	22.068	21.1209	19.2428	18.6171	13.5155	9.94999	11.1887	10.9656	0.366495	3.33848	3.74264	5.88059	6.24806	18.2986	27.8569	21.396	18.0313	15.4616	12.8605	1.81492	3.30657	8.35787	4.9051	12.3334	11.7294	15.1455	22.3409	21.3161	18.7409	13.5807	10.5293	5.33258	-4.44599	-2.51552	-0.0757446	-11.5998	-10.2528	-7.23848	-7.91065	-6.0621	2.06496	7.07193	-2.48389
		ΔSMB error	25.7507	25.8807	25.9047	25.9627	26.0316	26.1194	26.1472	26.1778	26.1898	26.2067	26.2441	26.2713	26.2854	26.3295	26.3644	26.41	26.4385	26.5637	26.686	26.681	26.7024	26.7222	26.746	26.7367	26.7923	26.8676	26.8865	26.9603	26.9885	27.0464	27.1252	27.1489	27.1712	27.1822	27.2001	27.2151	27.2097	27.2604	27.3186	27.3061	27.3509	27.4021	27.4327	27.4707	27.5565	27.6376	27.6295
	13	ΔM	0	-4.82777	-17.4689	3.50675	5.75007	-2.29207	-1.14952	8.93197	14.5201	4.7317	-9.24426	-26.8443	-24.1014	-31.8605	-26.8757	-26.8026	-23.5854	-18.9886	16.3318	35.7307	46.7761	7.88142	5.39189	18.7323	32.1845	26.9926	37.3095	7.90731	20.5181	29.4375	27.8446	16.0069	42.6334	69.3595	55.8287	51.3105	28.9648	19.721	23.8048	49.9034	52.9715	43.7522	52.8589	55.4637	56.5868	33.2572	18.2559
		ΔM error	27.7795	27.7505	27.7188	27.6894	27.6641	27.6007	27.5719	27.5438	27.515	27.4875	27.4593	27.4399	27.4043	27.3778	27.3517	27.3249	27.2993	27.2732	27.2477	27.223	27.1977	27.1735	27.1488	27.1249	27.1023	27.0777	27.055	27.0318	27.0096	26.987	26.9651	26.9438	26.9221	26.9014	26.8803	26.8599	26.8407	26.8199	26.8007	26.7811	26.7625	26.7435	26.7252	26.7075	26.6895	26.6724	26.655
		ΔSMB	0	-0.598728	6.78768	15.7791	3.46402	10.8537	17.3388	21.6369	9.74828	-1.41466	-11.1422	-17.2017	-21.6536	-15.5728	-15.0588	-6.32139	7.03821	23.774	43.0339	33.2515	17.7706	12.9112	13.5768	11.1095	13.7347	6.53524	2.24587	3.43668	7.59352	0.788936	14.5244	37.9623	36.1044	31.5825	20.8549	5.25308	3.17209	15.6057	16.9264	10.2941	15.8609	27.5628	23.0433	20.1045	7.3484	-1.5465	-8.61994
		ΔSMB error	41.5931	41.6374	41.7403	41.8549	41.8442	42.0435	42.1336	42.2155	42.22	42.2328	42.2469	42.2604	42.3101	42.3953	42.4463	42.5687	42.7068	42.8895	43.1025	43.0981	43.1027	43.1429	43.1988	43.2439	43.3069	43.3282	43.36	43.417	43.4918	43.4969	43.6751	43.9125	43.9392	43.9752	43.9863	43.9826	44.0418	44.1638	44.219	44.2367	44.3358	44.4677	44.4916	44.5312	44.5363	44.5537	44.575
	14	ΔM	0	6.8638	7.49896	-5.91727	-7.10952	-0.451259	-11.9752	-1.7746	-17.6457	-6.91477	-13.9198	-10.7219	-29.9151	-38.7133	-22.8581	-5.19805	-2.05735	-4.77932	-17.3879	5.72097	21.9451	6.79238	-1.62339	8.72129	-21.517	-6.07976	13.6522	12.1282	17.7858	-10.785	-1.64998	7.36488	30.4842	8.69453	8.03899	4.41873	8.83721	34.2539	9.89654	31.75	28.2221	42.592	59.1742	46.0143	19.4857	6.64924	7.72084
		ΔM error	39.0088	38.8466	38.6685	38.5026	38.3596	37.9998	37.8352	37.6743	37.5091	37.3503	37.1873	37.075	36.8673	36.7129	36.5596	36.4024	36.2514	36.0966	35.9455	35.7981	35.647	35.502	35.3535	35.2086	35.0721	34.9229	34.7843	34.6425	34.5066	34.3675	34.2321	34.1004	33.9656	33.8367	33.7049	33.5768	33.4564	33.325	33.2035	33.0794	32.9609	32.8401	32.7228	32.6091	32.4932	32.3826	32.2701
		ΔSMB	0	-9.0447	-10.9998	-17.5694	-25.818	-18.9334	-7.98242	-16.7904	-26.1666	-35.1213	-43.4674	-44.5207	-36.9803	-28.9771	-26.1093	-21.3739	-14.7342	-13.2807	-0.656545	-1.95432	-11.5942	-13.5961	-17.9188	-26.3162	-25.133	-21.5242	-24.0422	-28.8753	-29.8471	-27.308	-29.2903	-24.96	-16.3248	-15.7824	-13.6948	-17.894	-12.9183	-4.0321	11.7578	22.5614	17.8954	14.6827	9.60356	8.91865	3.5965	-2.07986	-3.35294
		ΔSMB error	25.5536	25.552	25.5723	25.5815	25.5847	25.7073	25.8323	25.8209	25.8269	25.8288	25.8296	25.8483	25.9324	26.0119	26.0625	26.1313	26.2117	26.2581	26.3687	26.3978	26.3958	26.4165	26.4347	26.438	26.4712	26.5201	26.5399	26.5515	26.5753	26.6178	26.6364	26.7042	26.796	26.8247	26.8694	26.8785	26.9373	27.0196	27.1669	27.2958	27.294	27.3145	27.3251	27.3489	27.3591	27.3675	27.3904
	15	ΔM	0	7.78413	-10.6715	-10.4531	-13.7245	-6.4395	-16.7295	-25.6247	-9.50528	-8.24764	11.6159	-0.96374	-19.3861	-19.1658	-6.85374	25.5357	10.9352	-15.2824	-8.02468	-9.25486	9.69002	-7.70282	1.77122	-20.2473	-13.3143	-4.04077	11.9127	-1.57472	-3.3954	-10.2611	-11.1928	-5.9644	-16.6018	-26.3032	-28.4973	-21.1072	-12.1537	-6.0225	-21.0592	-38.1996	-8.97509	-3.63399	4.71767	-16.9203	-22.667	-29.0504	-19.6248
		ΔM error	31.5712	31.5385	31.5027	31.4695	31.441	31.3695	31.337	31.3053	31.2729	31.2418	31.21	31.1882	31.1479	31.1181	31.0886	31.0585	31.0296	31.0001	30.9714	30.9435	30.915	30.8877	30.8599	30.8328	30.8074	30.7797	30.7541	30.7279	30.7029	30.6774	30.6527	30.6287	30.6042	30.5809	30.5571	30.534	30.5124	30.4889	30.4673	30.4452	30.4242	30.4029	30.3822	30.3622	30.3419	30.3226	30.303
		ΔSMB	0	-0.458808	-0.120262	-1.58921	-2.80803	-2.82781	-1.19728	-2.86333	-4.21496	-4.81762	-4.46334	-0.802348	6.22956	6.15201	5.52901	4.77347	4.40541	3.16464	2.95864	1.77311	0.551627	-0.0668138	-1.95896	-1.90888	-1.14371	-1.82316	-1.99392	-1.98727	-3.11999	-1.71457	-1.3978	-2.96042	-4.08459	-5.19942	-5.47427	-5.55149	-3.95803	-2.81497	-0.642572	0.231141	-1.50609	-3.7007	-4.36683	-3.95992	-4.13257	-4.07535	-4.86161
		ΔSMB error	5.03521	5.04051	5.04864	5.04931	5.05068	5.06659	5.08442	5.08375	5.08649	5.08948	5.09885	5.1374	5.22427	5.22434	5.22953	5.23247	5.23717	5.23852	5.24334	5.24565	5.24813	5.25216	5.25173	5.25868	5.26845	5.27166	5.27722	5.28397	5.28478	5.29895	5.31114	5.31104	5.31355	5.31658	5.32096	5.3282	5.34304	5.35588	5.3755	5.38905	5.38827	5.38794	5.39312	5.40086	5.4062	5.41258	5.41524
	16	ΔM	0	7.57482	10.6052	6.80121	-0.244126	11.0198	12.1974	12.6406	9.46154	11.4629	10.7146	12.4623	13.4892	18.2605	10.9371	12.2763	20.1245	17.4752	14.2458	9.73907	12.3306	15.1347	12.4017	12.8545	0.899722	0.624296	4.00646	8.28635	9.66984	2.90277	-0.735551	5.7051	8.44263	11.9834	7.11244	4.83746	3.73124	6.35118	14.8262	14.4489	9.53373	8.53302	8.54922	14.7926	13.9554	7.12732	5.24517
		ΔM error	38.352	38.3394	38.3257	38.3129	38.3019	38.2745	38.262	38.2499	38.2374	38.2256	38.2134	38.2051	38.1897	38.1783	38.1671	38.1556	38.1446	38.1333	38.1224	38.1118	38.101	38.0906	38.08	38.0698	38.0601	38.0496	38.0399	38.03	38.0206	38.011	38.0016	37.9925	37.9833	37.9745	37.9655	37.9569	37.9487	37.9399	37.9317	37.9234	37.9156	37.9075	37.8998	37.8923	37.8847	37.8774	37.8701
		ΔSMB	0	-0.983114	-0.896645	-0.953947	-0.58407	-0.578505	0.208264	0.666944	0.473989	2.06953	2.7251	3.00543	4.84387	4.61404	4.41397	4.15577	3.59957	2.53828	2.21293	1.78564	0.985283	0.263566	0.188853	1.29513	1.32366	0.542845	0.0367865	1.08318	2.17222	2.21978	2.23336	1.8112	1.72172	1.60423	1.67265	1.17586	1.46855	0.734038	0.611602	2.50483	3.03817	2.01902	2.37764	2.58083	2.96298	2.81354	2.24918
		ΔSMB error	2.2851	2.28215	2.28552	2.28761	2.29184	2.29818	2.30588	2.31286	2.31539	2.32929	2.3366	2.34049	2.35901	2.35938	2.36135	2.36258	2.3636	2.36334	2.36459	2.36572	2.36594	2.36579	2.36913	2.37803	2.38159	2.38182	2.38117	2.39261	2.40523	2.40709	2.41133	2.41266	2.41514	2.41786	2.42162	2.42277	2.42625	2.42612	2.42936	2.44485	2.45448	2.45289	2.4571	2.46062	2.46474	2.46792	2.46892
	17	ΔM	0	-12.8019	-7.52786	17.6472	28.321	18.2741	7.76589	7.10903	22.17	31.1043	14.9683	-1.77613	-6.25234	16.073	10.7847	26.582	28.7056	12.1935	9.19024	-4.4016	8.64963	-9.1081	-19.1816	-9.01043	-22.2123	-29.4438	-22.3962	-19.5746	-10.8714	-4.32996	-9.71863	-7.49254	-7.67252	5.18195	1.19065	-10.0185	-27.547	-24.7458	-26.074	-9.28376	3.61533	-14.576	-14.4868	2.47657	8.0961	-1.10506	0.559693
		ΔM error	57.1078	56.8049	56.4721	56.1616	55.8937	55.2183	54.9087	54.6056	54.2941	53.9943	53.6861	53.4736	53.08	52.7868	52.4954	52.1961	51.9083	51.6128	51.3239	51.0417	50.752	50.4737	50.1881	49.9092	49.6461	49.3578	49.0898	48.8151	48.5515	48.2813	48.0179	47.7611	47.4982	47.2462	46.9882	46.737	46.5005	46.2422	46.0027	45.758	45.5238	45.2846	45.0522	44.8263	44.5958	44.3757	44.1513
		ΔSMB	0	-5.09807	-2.09479	4.93704	6.10159	-0.597975	-2.99012	-4.82837	-6.59036	-10.9078	-15.5176	-18.7612	-17.6828	-14.6402	-9.75819	-9.69463	-12.3365	-17.4006	-19.4986	-20.2208	-22.7159	-29.2173	-31.8938	-31.052	-34.1153	-34.3666	-34.6257	-30.4197	-24.7555	-26.9821	-24.9205	-17.3264	-15.4472	-17.3956	-21.3153	-20.6233	-18.3678	-21.3299	-21.0091	-19.9726	-18.8169	-18.4777	-17.7682	-19.8596	-21.9568	-23.884	-27.7595
		ΔSMB error	15.1668	15.1634	15.2063	15.2763	15.3007	15.3163	15.3262	15.3382	15.3523	15.3559	15.3586	15.3633	15.3939	15.4355	15.4884	15.5067	15.5169	15.5184	15.5296	15.5452	15.5548	15.5529	15.5685	15.5931	15.5984	15.6181	15.634	15.6844	15.7443	15.7491	15.7871	15.8575	15.8904	15.9002	15.9028	15.9322	15.9672	15.9735	15.9937	16.0187	16.0438	16.0645	16.0873	16.0972	16.1078	16.1187	16.1232
	18	ΔM	0	38.1776	40.2077	46.4902	28.6249	32.3505	47.9491	45.7508	50.981	53.6882	53.3593	50.1221	47.5128	49.3832	53.1644	56.1428	58.6457	60.1214	48.2503	58.7485	63.1974	65.2098	66.9479	68.2742	66.2715	67.3124	63.9385	63.6629	61.7782	70.3571	78.2746	84.972	89.274	90.3109	88.0599	92.2369	92.1435	94.2329	94.099	95.1958	93.0329	93.8223	98.8386	104.252	109.088	112.386	115.437
		ΔM error	22.6302	22.5305	22.421	22.319	22.2311	22.0098	21.9085	21.8094	21.7077	21.6099	21.5095	21.4403	21.3123	21.217	21.1225	21.0255	20.9323	20.8367	20.7434	20.6523	20.559	20.4694	20.3775	20.288	20.2035	20.1112	20.0254	19.9376	19.8534	19.7673	19.6834	19.6017	19.5181	19.4381	19.3564	19.2768	19.2021	19.1205	19.045	18.9679	18.8942	18.8191	18.7461	18.6753	18.6032	18.5344	18.4643
		ΔSMB	0	2.21009	8.27161	11.492	12.8888	15.9778	17.8816	20.5191	23.7554	24.3514	24.4697	25.76	30.8693	34.721	36.5976	39.9351	43.0553	44.9399	46.8762	48.241	49.5579	49.9313	51.3911	53.7094	54.3711	56.7269	60.2211	65.5263	70.285	73.417	76.2469	78.5403	81.3868	83.4089	84.7212	89.128	92.0773	92.7677	94.5027	96.8465	100.07	102.856	105.24	108.089	109.802	110.914	111.866
		ΔSMB error	5.642	5.65119	5.67931	5.69041	5.69179	5.69667	5.6994	5.70636	5.71525	5.71565	5.71616	5.71767	5.73541	5.75034	5.75233	5.76216	5.77111	5.77389	5.77713	5.77882	5.78025	5.78002	5.78405	5.78947	5.78943	5.79387	5.80476	5.82836	5.84849	5.85653	5.86333	5.86791	5.87451	5.87923	5.88079	5.89563	5.90633	5.90527	5.90805	5.91263	5.92138	5.92829	5.9331	5.93984	5.94252	5.94346	5.94437
	19	ΔM	0	-8.11369	0.955006	14.1303	22.2051	14.0467	5.53454	2.06185	2.99588	1.56855	-8.89518	-12.1974	-13.3187	-7.54619	-4.43286	-4.64355	-4.79639	-10.8039	-6.68007	-12.1023	-8.20429	-14.6711	-17.0863	-12.3438	-8.67143	-1.95512	0.860414	-0.27964	7.46127	13.5921	16.4718	12.0458	12.4285	12.6179	7.02704	10.7173	4.55388	2.24388	1.84438	7.44545	10.4977	11.7948	4.93666	-4.786	-9.84829	-6.57033	0.890598
		ΔM error	35.2977	35.1824	35.0561	34.9385	34.8373	34.5829	34.4666	34.3531	34.2367	34.125	34.0103	33.9314	33.7857	33.6774	33.57	33.46	33.3545	33.2464	33.141	33.0382	32.933	32.8322	32.729	32.6285	32.5339	32.4305	32.3346	32.2366	32.1427	32.0468	31.9536	31.8629	31.7702	31.6816	31.5912	31.5034	31.4209	31.3311	31.248	31.1633	31.0825	31.0002	30.9204	30.843	30.7643	30.6893	30.613
		ΔSMB	0	-0.253078	4.29148	4.14867	3.17414	0.299699	0.283883	1.16997	1.9709	-0.38208	-2.80012	-3.17829	-1.90092	0.0796901	-0.288481	0.210815	1.65398	2.66644	3.87915	3.28419	1.56166	-1.00677	-2.16571	-2.13216	-4.52086	-4.28198	-2.81601	1.91239	5.76875	7.02799	7.34428	6.72867	6.25966	3.71646	2.93192	4.8373	3.99566	1.25677	-0.069441	-0.288435	0.367728	-0.38774	-1.40555	-1.04745	-3.17701	-3.91333	-5.13194
		ΔSMB error	7.87056	7.88808	7.92958	7.93896	7.94315	7.95337	7.9628	7.97769	7.99219	7.99344	7.99602	8.00054	8.02241	8.04474	8.05187	8.06477	8.0825	8.09798	8.11386	8.12221	8.12507	8.12615	8.13526	8.1476	8.14826	8.15878	8.17694	8.22227	8.26142	8.27643	8.28851	8.29482	8.30249	8.30253	8.31181	8.33099	8.33721	8.3377	8.34214	8.35045	8.36271	8.37002	8.37651	8.38747	8.38884	8.39531	8.40093
	20	ΔM	0	-9.41134	-15.7702	-4.14062	-1.91283	-17.5088	-20.9416	-13.4543	-10.8303	-5.92874	-8.5503	-7.56033	-33.3052	-27.4636	-25.8061	-23.8258	-33.9226	-39.2998	-21.3581	-34.5764	-41.9479	-58.7979	-47.3511	-50.1919	-51.1338	-66.1936	-77.5551	-72.0108	-45.6999	-49.525	-71.3417	-44.0657	-56.4932	-55.0436	-39.6652	-54.7664	-58.546	-65.9212	-85.951	-90.0296	-74.0292	-91.255	-61.4075	-71.2226	-79.213	-85.6349	-86.7526
		ΔM error	42.1128	42.0735	42.0307	41.9908	41.9566	41.871	41.832	41.7941	41.7552	41.718	41.6799	41.6538	41.6056	41.5699	41.5346	41.4985	41.4639	41.4286	41.3943	41.3609	41.3268	41.2942	41.2609	41.2285	41.1981	41.1649	41.1343	41.103	41.0731	41.0426	41.013	40.9843	40.9551	40.9272	40.8988	40.8712	40.8454	40.8174	40.7915	40.7651	40.74	40.7145	40.6899	40.666	40.6417	40.6187	40.5953
		ΔSMB	0	-3.14938	8.69186	17.119	19.1466	10.1227	7.20086	9.17531	12.4464	7.23499	2.44218	-3.13176	-10.3203	-9.39603	-10.2058	-7.93916	-5.28227	-7.90682	-10.9894	-14.429	-13.7354	-14.937	-19.8492	-24.8172	-32.91	-33.0775	-31.8938	-21.6479	-9.66061	-6.61996	-0.523447	0.417126	-0.685504	-0.900089	-6.67164	-7.91732	-10.8241	-19.8145	-24.2105	-24.3754	-19.2272	-14.1085	-13.2124	-15.1544	-17.1894	-18.5861	-20.5336
		ΔSMB error	21.1342	21.1614	21.2697	21.358	21.3915	21.4142	21.4264	21.4675	21.5189	21.522	21.5314	21.5319	21.545	21.5741	21.5963	21.6363	21.6779	21.6923	21.7065	21.7173	21.7484	21.7755	21.7822	21.7951	21.7952	21.8217	21.8496	21.9569	22.0793	22.1181	22.1812	22.2147	22.2361	22.2629	22.2662	22.2869	22.3032	22.3019	22.3112	22.3358	22.3923	22.4498	22.4787	22.4964	22.5142	22.5338	22.5516
	21	ΔM	0	-11.8963	-19.6557	-10.7348	-9.69263	-17.4909	-25.5301	-35.6583	-34.3608	-38.7694	-49.9258	-55.5162	-67.3194	-67.1672	-78.5384	-73.1494	-62.5447	-63.4338	-68.5064	-86.2244	-83.3789	-77.7242	-82.474	-90.5711	-107.595	-119.06	-114.244	-110.952	-116.277	-116.751	-123.002	-116.108	-102.395	-99.2975	-110.933	-126.173	-127.412	-132.527	-131.054	-138.974	-138.02	-147.252	-146.65	-146.936	-151.672	-168.295	-167.326
		ΔM error	38.8946	38.821	38.7404	38.6655	38.6011	38.4396	38.366	38.2942	38.2207	38.1503	38.0781	38.0285	37.9369	37.8691	37.8019	37.7331	37.6672	37.5998	37.5342	37.4704	37.4051	37.3426	37.2787	37.2166	37.1582	37.0945	37.0355	36.9753	36.9177	36.8589	36.8018	36.7464	36.6898	36.6358	36.5808	36.5274	36.4773	36.4229	36.3725	36.3213	36.2725	36.2229	36.1748	36.1282	36.0809	36.0359	35.9901
		ΔSMB	0	-3.58014	5.95102	19.2547	20.8695	10.8219	10.3832	10.6964	9.03976	3.39816	-0.56345	-6.10354	-6.95009	-1.32685	6.29917	12.8875	13.0639	9.64282	4.87826	2.47691	6.86372	9.56628	2.36149	-5.61491	-9.32962	-6.42033	-1.8432	0.426975	5.40725	5.87785	14.8279	34.3475	40.3691	39.275	34.4737	33.1452	31.5576	26.308	26.8346	27.1727	28.8134	31.8756	29.7608	26.5117	27.3105	22.8753	16.4475
		ΔSMB error	18.1072	18.1118	18.2155	18.3558	18.3843	18.3999	18.4216	18.4464	18.4689	18.4718	18.482	18.4812	18.5127	18.5716	18.6497	18.7197	18.7427	18.7526	18.7585	18.7705	18.8211	18.8641	18.8618	18.8639	18.8704	18.9122	18.9639	18.9991	19.0544	19.0714	19.1899	19.3966	19.4589	19.4759	19.4803	19.4992	19.5175	19.5227	19.5465	19.571	19.6024	19.6406	19.6559	19.6664	19.6907	19.6993	19.702
	22	ΔM	0	1.63581	-10.5385	-3.13324	-4.94983	-9.97332	-20.7099	-28.6285	-20.7756	-17.2334	-19.6139	-20.3615	-34.045	-36.2805	-36.1768	-25.3078	-26.9847	-32.493	-43.4505	-44.4921	-46.4618	-32.3081	-35.8224	-40.6771	-50.4528	-57.9688	-58.1611	-54.125	-64.2331	-65.6381	-76.0616	-66.7163	-65.3708	-54.8325	-62.893	-66.9779	-70.2143	-71.2963	-72.6369	-80.3034	-81.0384	-83.0978	-81.4734	-89.5033	-89.4396	-94.9249	-95.7211
		ΔM error	32.3282	32.3071	32.284	32.2626	32.2442	32.1981	32.1772	32.1568	32.1359	32.1159	32.0955	32.0815	32.0556	32.0365	32.0175	31.9982	31.9796	31.9607	31.9423	31.9244	31.9062	31.8887	31.8709	31.8536	31.8373	31.8196	31.8032	31.7865	31.7705	31.7542	31.7384	31.7231	31.7075	31.6926	31.6774	31.6627	31.6489	31.634	31.6202	31.6061	31.5927	31.5791	31.566	31.5533	31.5404	31.5281	31.5156
		ΔSMB	0	-1.09742	4.27996	12.5216	14.0214	8.38109	11.0681	15.3669	13.6002	9.26493	5.62244	1.54354	5.47227	10.6159	17.0819	22.3157	22.3787	22.6058	21.7791	21.2609	22.4125	23.8648	17.5613	12.7516	12.1703	15.1031	20.1748	21.4621	23.7666	26.3847	32.9712	44.335	50.4811	50.2516	44.7543	43.8132	42.6736	39.7131	43.6014	46.0674	47.4089	48.1298	44.9378	45.1511	46.7664	41.7045	36.4888
		ΔSMB error	13.528	13.5385	13.5984	13.6811	13.7074	13.7229	13.7584	13.8021	13.8167	13.8192	13.8251	13.8255	13.8756	13.9297	13.9951	14.0559	14.0707	14.0911	14.1051	14.1195	14.1454	14.1724	14.1696	14.1756	14.1866	14.2251	14.2759	14.2997	14.3316	14.3614	14.4332	14.5478	14.607	14.6248	14.6224	14.6383	14.6526	14.6621	14.6997	14.7317	14.755	14.7758	14.7792	14.801	14.8291	14.8279	14.8297
	23	ΔM	0	-3.47852	0.10068	5.35594	2.77326	0.392287	-7.79635	0.864464	-1.84951	-6.31959	-11.4662	-9.09505	-9.02713	-13.8611	-10.1907	5.55255	4.74486	7.74898	2.73656	1.22571	-6.48989	2.1789	9.93032	1.94197	0.467351	1.78489	2.42611	7.40557	9.44438	2.28268	-4.24854	9.41453	13.7182	19.7298	14.6019	6.12852	8.82105	12.8492	14.0744	5.2543	19.4064	14.0171	19.7953	10.352	11.1958	8.17118	1.68381
		ΔM error	37.4153	37.3601	37.2996	37.2434	37.1951	37.074	37.0189	36.9652	36.9102	36.8574	36.8035	36.7664	36.698	36.6473	36.5972	36.5458	36.4967	36.4465	36.3976	36.35	36.3014	36.2549	36.2074	36.1611	36.1177	36.0704	36.0265	35.9818	35.939	35.8954	35.8531	35.812	35.7701	35.73	35.6893	35.6497	35.6127	35.5724	35.5352	35.4973	35.4612	35.4245	35.389	35.3546	35.3197	35.2865	35.2527
		ΔSMB	0	-0.78666	0.82844	4.75121	5.03697	0.319886	2.02238	5.13844	2.34726	-0.464787	-2.9965	-5.59522	-3.16985	-0.801239	4.0137	7.3525	6.93174	5.47488	5.11731	5.44458	7.21714	8.2632	2.22261	-0.723481	0.386049	1.30831	2.12442	1.2383	0.318528	-0.000448222	3.91236	14.3145	20.0365	19.4624	15.9277	15.5241	15.5328	14.234	20.2947	25.8734	27.3462	26.4284	23.4347	23.8501	25.7982	22.2707	19.2541
		ΔSMB error	10.9528	10.9625	10.9887	11.0285	11.0448	11.0563	11.0836	11.1181	11.1215	11.1267	11.1315	11.1342	11.1671	11.1965	11.245	11.2843	11.2951	11.3032	11.3172	11.3327	11.3586	11.3835	11.3782	11.386	11.4039	11.4242	11.4424	11.4528	11.4638	11.4734	11.5211	11.6272	11.6896	11.6977	11.699	11.7152	11.7314	11.7444	11.7998	11.8545	11.8766	11.886	11.8876	11.9087	11.9372	11.9363	11.9402
	24	ΔM	0	-3.97241	-24.4175	-21.7638	-11.1774	-13.3306	-17.7379	-23.0645	-12.9775	-8.59214	-17.8423	-20.1919	-29.3696	-18.8968	-17.7136	-9.60988	-16.3001	-5.87721	-3.05342	-2.3607	-6.37717	-11.4002	-8.09452	-17.4216	-8.46708	-3.76102	4.4226	1.09936	0.874424	1.9369	-3.19671	-4.58203	-2.89994	6.74685	5.82033	8.25808	16.1046	8.77221	8.76489	5.88429	2.79414	19.944	21.872	12.6793	13.887	15.772	15.6263
		ΔM error	48.19	48.177	48.1629	48.1498	48.1385	48.1104	48.0976	48.0851	48.0724	48.0602	48.0477	48.0392	48.0234	48.0117	48.0002	47.9884	47.9771	47.9656	47.9544	47.9435	47.9324	47.9218	47.911	47.9005	47.8906	47.8798	47.8699	47.8597	47.8501	47.8402	47.8306	47.8213	47.8119	47.8029	47.7937	47.7848	47.7764	47.7674	47.759	47.7506	47.7425	47.7343	47.7263	47.7186	47.7108	47.7034	47.6959
		ΔSMB	0	0.286789	5.16946	6.72095	3.99829	1.15756	2.83037	5.16539	4.26122	-1.16695	-6.42251	-7.51557	-6.09827	-6.09478	-1.09435	1.38589	4.80091	11.9888	12.3766	13.6986	16.8346	17.7148	10.8665	10.1121	14.0672	13.3162	13.0344	12.5942	9.82906	11.3666	14.338	17.7348	24.4184	23.7766	22.2966	25.725	25.0787	22.7569	25.329	35.5204	44.4607	43.6186	39.0363	41.8054	44.2318	38.9187	35.7565
		ΔSMB error	13.047	13.0666	13.1149	13.1435	13.1454	13.17	13.1967	13.2261	13.2403	13.2401	13.2406	13.2478	13.2784	13.2934	13.3442	13.3795	13.4274	13.5019	13.5169	13.5409	13.5753	13.6022	13.594	13.6164	13.6543	13.6674	13.6823	13.6976	13.701	13.728	13.7612	13.8009	13.8616	13.8772	13.8906	13.9246	13.9382	13.9446	13.9752	14.0755	14.1636	14.1754	14.1742	14.2079	14.2456	14.241	14.2466
	25	ΔM	0	10.7496	6.4572	-17.9505	-8.08977	-10.251	-3.10987	7.63016	7.08046	7.30209	19.209	23.7129	-18.2833	-19.9523	-17.8868	-4.36973	-18.4699	-15.1319	-15.0623	-27.7785	-9.84815	-14.0116	7.7925	-29.8754	-26.562	-25.8771	-16.0566	-15.4204	-6.80568	-30.2585	-40.5969	-47.9657	-27.3578	-20.1358	-33.2786	-40.68	-36.0663	-30.3135	-42.3771	-61.3136	-43.4551	-37.1033	-10.8501	-34.078	-56.9151	-60.7622	-42.4648
		ΔM error	49.749	49.6347	49.5096	49.3932	49.2931	49.0419	48.9273	48.8156	48.7011	48.5912	48.4787	48.4014	48.2585	48.1526	48.0476	47.9402	47.8372	47.7319	47.6292	47.5293	47.4271	47.3292	47.2292	47.1318	47.0403	46.9403	46.8477	46.7532	46.6627	46.5704	46.4807	46.3935	46.3046	46.2196	46.133	46.0489	45.97	45.8842	45.8049	45.7242	45.6472	45.5688	45.4929	45.4194	45.3447	45.2735	45.2013
		ΔSMB	0	-0.172365	-0.227603	0.535029	-0.0269187	4.34168	11.5531	13.7318	12.9251	9.01704	4.69248	3.55058	5.22015	4.99321	4.3322	3.44182	3.11872	8.1438	10.1302	10.9351	13.92	13.9195	10.2405	11.4079	15.4933	15.0402	12.797	9.78151	6.25654	6.77802	6.96568	9.0567	12.3969	9.18305	7.92332	6.10324	8.14361	10.1818	13.5522	18.7592	19.543	19.148	15.4137	19.0441	20.2956	17.5656	15.6747
		ΔSMB error	10.7933	10.8061	10.8216	10.8403	10.851	10.9229	11.0007	11.0275	11.0391	11.0405	11.0415	11.0468	11.076	11.0908	11.1027	11.1139	11.1311	11.1792	11.2078	11.2268	11.2593	11.2762	11.2741	11.3008	11.3414	11.3541	11.3592	11.363	11.3636	11.3827	11.3982	11.4308	11.4736	11.4717	11.4818	11.4866	11.5154	11.5431	11.5868	11.6456	11.66	11.6801	11.681	11.7151	11.7424	11.7439	11.751
	26	ΔM	0	22.5526	10.6732	-2.52267	-1.79844	8.18424	5.84027	-2.02434	5.47834	13.9493	19.3994	17.1389	-7.45111	-7.18058	1.15766	11.3214	3.8033	-1.87508	3.62251	-4.07505	11.8762	2.67585	-1.09338	-17.1867	-11.6728	-9.3186	-4.80624	0.952699	2.05655	-2.29224	-12.2993	-17.027	-13.5645	-19.8454	-20.5842	-26.5316	-22.6994	-19.067	-16.973	-24.7657	-15.9849	-9.70312	-7.70124	-6.44508	-9.92499	-22.7281	-17.614
		ΔM error	41.8308	41.7869	41.7388	41.6942	41.6559	41.5598	41.5162	41.4736	41.43	41.3883	41.3456	41.3163	41.2622	41.2221	41.1825	41.142	41.1032	41.0636	41.025	40.9875	40.9492	40.9126	40.8751	40.8388	40.8046	40.7674	40.7329	40.6978	40.6642	40.6299	40.5967	40.5644	40.5315	40.5002	40.4682	40.4372	40.4082	40.3766	40.3475	40.3178	40.2896	40.2609	40.2331	40.2063	40.179	40.153	40.1267
		ΔSMB	0	0.145145	-0.298269	-0.562307	-0.765219	1.18212	3.71741	3.94159	4.24142	4.09568	3.50525	3.48306	3.47298	3.68824	2.85646	1.81258	1.03009	1.43256	1.82498	2.0481	1.97131	2.46242	2.94533	2.78139	3.20231	3.50651	2.43601	0.72338	-0.963097	-1.51592	-2.15	-2.59895	-2.8527	-3.57727	-4.00653	-5.22831	-2.80082	-0.767274	-0.388185	0.457677	-0.657331	-2.10151	-3.90234	-3.30334	-3.21535	-3.20028	-2.55996
		ΔSMB error	5.41103	5.41994	5.42623	5.43323	5.43941	5.47374	5.503	5.51175	5.52201	5.52978	5.53525	5.54099	5.55251	5.56237	5.56629	5.57001	5.57488	5.58512	5.59575	5.60507	5.61287	5.62385	5.63492	5.64224	5.65245	5.66268	5.66591	5.66756	5.66884	5.67455	5.67994	5.68625	5.69379	5.69852	5.70538	5.70713	5.73337	5.76072	5.77047	5.78608	5.78791	5.79118	5.79306	5.80355	5.81249	5.82064	5.83217
	27	ΔM	0	22.8619	6.00243	18.9753	27.5249	4.449	17.467	12.1315	5.69372	5.90284	9.25089	6.30012	1.83196	9.57239	14.2076	19.314	15.4063	11.1613	16.0366	9.46978	22.5616	16.3811	14.6871	15.7715	18.4969	20.1389	14.4448	21.551	20.3195	17.9907	14.4298	15.6514	13.0898	5.6067	11.8191	11.375	13.5199	24.075	22.2652	18.5976	31.4326	31.5517	40.9898	41.4964	38.2401	21.3267	27.4888
		ΔM error	40.2042	40.1885	40.1714	40.1556	40.1419	40.1078	40.0923	40.0772	40.0618	40.047	40.0319	40.0216	40.0024	39.9883	39.9743	39.96	39.9463	39.9324	39.9188	39.9056	39.8921	39.8793	39.8661	39.8534	39.8414	39.8283	39.8162	39.8039	39.7922	39.7802	39.7686	39.7573	39.7458	39.7348	39.7237	39.7129	39.7028	39.6918	39.6816	39.6713	39.6615	39.6515	39.6418	39.6325	39.623	39.614	39.6049
		ΔSMB	0	0.640067	0.134313	-0.168115	-0.681459	-0.356805	-0.559502	-0.397171	-0.337678	-0.887604	-1.17024	-1.40144	-1.52875	-2.16279	-2.29536	-2.91683	-3.70257	-4.10906	-3.79822	-2.401	-1.93552	-1.06562	-0.261679	-0.435513	-0.444895	-0.894527	-1.35652	-1.95051	-2.79402	-3.58468	-4.42517	-4.76843	-4.87173	-4.02396	-2.2179	-2.25367	-1.42245	-0.959086	-1.51023	-1.80509	-2.54813	-3.41214	-4.57911	-4.36094	-4.29123	-3.93611	-3.4822
		ΔSMB error	3.53708	3.54642	3.54864	3.55214	3.55385	3.56737	3.57118	3.57691	3.58254	3.5848	3.58824	3.59064	3.59665	3.59855	3.60252	3.60501	3.60688	3.60932	3.61706	3.63108	3.63858	3.649	3.65948	3.66311	3.66769	3.67047	3.6731	3.67532	3.67667	3.67831	3.67957	3.68323	3.68672	3.69865	3.7167	3.72056	3.73038	3.73978	3.74175	3.74572	3.74721	3.74911	3.75011	3.75542	3.76051	3.76714	3.77446
	West Antarctica	ΔM	0	6.72141	57.8288	122.425	116.524	92.5921	124.387	127.509	85.9806	1.91727	-80.0562	-108.558	-80.3611	-31.2502	11.8582	54.6078	87.2237	115.627	143.378	118.584	101.016	69.6078	-12.046	-50.0658	-24.1939	1.15682	8.43559	38.0564	64.9524	79.6945	127.498	210.659	250.342	211.018	171.122	142.891	142.569	163.251	210.592	252.547	274.692	286.204	243.453	244.834	267.501	224.354	161.246
		ΔM error	132.21	131.159	130.002	128.919	127.982	125.609	124.516	123.443	122.336	121.267	120.165	119.403	117.987	116.927	115.871	114.781	113.73	112.646	111.583	110.54	109.466	108.429	107.361	106.313	105.321	104.229	103.209	102.159	101.147	100.105	99.0835	98.0833	97.0541	96.0627	95.0428	94.0443	93.0996	92.0623	91.0953	90.1015	89.1454	88.1633	87.2031	86.2648	85.3016	84.3762	83.4268
		ΔSMB	0	-5.29428	29.7701	67.6847	68.9875	31.5532	30.881	46.6293	45.6099	14.7351	-11.9031	-34.5171	-30.3797	-10.1567	16.889	40.2488	42.918	34.9756	29.583	28.6276	36.6557	37.71	2.72264	-15.8113	-22.8864	-16.8125	-0.930987	17.1844	38.5022	45.4339	72.2951	120.05	143.525	140.165	120.494	119.2	113.57	94.5866	106.231	120.629	132.936	137.104	121.063	116.093	118.363	99.9951	76.9573
		ΔSMB error	90.3697	90.477	90.8739	91.2963	91.4194	91.5469	91.6803	91.9041	92.0714	92.0771	92.1114	92.1242	92.3358	92.598	92.9163	93.2146	93.3552	93.4518	93.5637	93.6881	93.871	94.0346	94.027	94.0892	94.1758	94.352	94.5776	94.8245	95.0917	95.2525	95.5827	96.0706	96.3534	96.4663	96.5084	96.6366	96.7453	96.7998	96.9894	97.206	97.4015	97.5557	97.6108	97.7189	97.8589	97.9079	97.9453
	East Antarctica	ΔM	0	28.443	75.0972	141.877	152.04	177.204	185.697	168.145	151.895	204.499	150.024	69.8824	4.20523	61.7509	79.0855	236.252	189.502	128.027	186.572	189.387	304.685	142.574	146.221	103.001	25.396	86.8546	215.558	197.972	237.83	212.776	241.731	282.208	337.493	321.23	281.531	203.67	130.46	235.084	219.751	307.908	362.314	324.33	466.788	371.874	349.083	299.603	317.691
		ΔM error	206.098	204.306	202.331	200.481	198.879	194.818	192.944	191.103	189.202	187.365	185.469	184.156	181.713	179.884	178.058	176.173	174.352	172.472	170.626	168.812	166.941	165.133	163.268	161.437	159.698	157.783	155.991	154.143	152.359	150.519	148.713	146.94	145.113	143.349	141.531	139.747	138.056	136.195	134.456	132.664	130.936	129.157	127.413	125.704	123.945	122.25	120.506
		ΔSMB	0	11.116	23.2808	48.2145	45.0117	54.7143	75.9645	58.4385	19.2806	-23.876	-68.7582	-72.1578	-51.0475	-21.5174	-8.82971	10.6356	39.0586	63.1953	93.2618	65.6758	33.5701	-1.13336	-38.5593	-58.1204	-33.6254	-12.999	-17.5443	-0.276556	14.1217	21.2167	40.4741	71.1846	77.7257	45.495	26.6331	-0.655199	-0.000658085	37.4519	67.3782	78.9858	80.958	91.8473	76.4217	75.5557	92.1171	75.0112	38.9
		ΔSMB error	174.158	174.487	174.848	175.278	175.492	176.155	176.561	176.749	176.847	176.936	177.017	177.191	177.686	178.138	178.488	178.899	179.355	179.786	180.274	180.389	180.52	180.629	180.729	180.912	181.312	181.722	181.955	182.326	182.675	182.979	183.361	183.803	184.13	184.235	184.41	184.543	184.818	185.315	185.754	186.092	186.362	186.685	186.868	187.123	187.471	187.656	187.76
	Antarctic Peninsula	ΔM	0	52.1917	-1.28477	-23.2617	6.4592	-10.9484	2.4594	-5.32718	5.27505	18.5621	30.0169	26.9601	-53.2721	-36.4573	-20.2352	16.6559	-15.5604	-11.723	1.54331	-24.7445	18.2124	-6.35474	13.2917	-48.7122	-28.2049	-18.8178	-1.99547	8.18264	16.4448	-12.6232	-41.6631	-53.9234	-30.7324	-27.6276	-36.2233	-47.5785	-29.1412	-16.5333	-28.32	-61.5974	-25.2132	4.68923	44.3105	13.6526	-14.713	-46.3916	-16.9637
		ΔM error	61.6958	61.4848	61.2534	61.038	60.8525	60.3862	60.1731	59.965	59.7515	59.5465	59.3362	59.1915	58.9239	58.7252	58.5281	58.3261	58.1323	57.9337	57.7401	57.5513	57.358	57.1727	56.983	56.7982	56.6242	56.434	56.2576	56.0773	55.9046	55.7281	55.5564	55.3894	55.2188	55.0556	54.8891	54.7272	54.5753	54.4097	54.2566	54.1004	53.9514	53.7996	53.6523	53.5096	53.3643	53.2259	53.0851
		ΔSMB	0	0.899637	4.7779	6.52555	2.5247	6.32455	17.5413	22.4416	21.0901	11.0582	0.604987	-1.88336	1.0661	0.423883	3.79895	3.72346	5.24716	17.4561	20.5336	24.2807	30.7905	33.0311	23.7907	23.8658	32.318	30.9684	26.9109	21.1486	12.3285	13.044	14.7285	19.4241	29.0909	25.3584	23.9955	24.3463	28.9991	31.2124	36.9828	52.9322	60.7982	57.253	45.9686	53.1852	57.0208	49.3479	45.389
		ΔSMB error	31.2372	31.2875	31.3595	31.4169	31.4375	31.5762	31.7063	31.7812	31.8231	31.8304	31.8378	31.8589	31.9387	31.9804	32.0476	32.0978	32.1671	32.2977	32.3612	32.429	32.5151	32.5774	32.5794	32.6385	32.7336	32.7745	32.8	32.8222	32.8292	32.8831	32.9378	33.0198	33.1334	33.1559	33.1959	33.2422	33.3138	33.3725	33.4655	33.6285	33.7147	33.756	33.7571	33.8429	33.9237	33.9313	33.9584
	Antarctica	ΔM	0	86.2147	73.5403	176.306	220.588	185.619	183.987	147.269	167.236	235.353	146.113	43.2177	-178.506	-86.1211	-46.6833	220.976	127.505	51.4035	122.871	77.6153	253.982	54.7839	77.7269	-63.1521	-134.853	-73.9259	85.9869	85.5092	153.074	103.375	72.4212	160.86	249.404	253.83	182.821	65.3226	-6.21587	101.044	58.8632	105.492	244.303	210.939	422.055	258.416	167.971	69.944	127.882
		ΔM error	182.529	181.174	179.682	178.286	177.08	174.026	172.621	171.243	169.822	168.451	167.038	166.062	164.248	162.893	161.542	160.151	158.809	157.427	156.072	154.744	153.377	152.06	150.704	149.375	148.117	146.734	145.445	144.118	142.84	141.526	140.24	138.982	137.689	136.444	135.166	133.916	132.735	131.44	130.234	128.996	127.808	126.588	125.398	124.236	123.046	121.903	120.734
		ΔSMB	0	6.72141	57.8288	122.425	116.524	92.5921	124.387	127.509	85.9806	1.91727	-80.0562	-108.558	-80.3611	-31.2502	11.8582	54.6078	87.2237	115.627	143.378	118.584	101.016	69.6078	-12.046	-50.0658	-24.1939	1.15682	8.43559	38.0564	64.9524	79.6945	127.498	210.659	250.342	211.018	171.122	142.891	142.569	163.251	210.592	252.547	274.692	286.204	243.453	244.834	267.501	224.354	161.246
		ΔSMB error	289.554	290.034	290.863	291.765	292.127	293.032	293.703	294.175	294.448	294.555	294.667	294.863	295.656	296.426	297.155	297.888	298.547	299.177	299.815	300.131	300.502	300.808	300.908	301.207	301.783	302.407	302.892	303.526	304.134	304.666	305.42	306.411	307.138	307.374	307.635	307.949	308.374	308.947	309.677	310.389	310.946	311.468	311.698	312.153	312.719	312.958	313.128
[truncated: 138 more columns]

## Sheet: Sub-basins
	* Only Glaciers larger than 2000km^2 were presented.
	* Offsets in ΔM and ΔSMB were adjusted to zero as of January 2003
	* -ΔD can be estimated by subtracting ΔSMB from ΔM (-ΔD=ΔM-ΔSMB)
	* The uncertainty in -ΔD is calculated as the root-sum-square of the errors in ΔM and ΔSMB [-ΔD error = sqrt((ΔM error)^2 + (ΔSMB error)^2)]
Regions	Sub-basin names	Year	2003.04	2003.12	2003.21	2003.29	2003.36	2003.54	2003.63	2003.71	2003.79	2003.87	2003.96	2004.02	2004.13	2004.21	2004.29	2004.38	2004.46	2004.54	2004.63	2004.71	2004.79	2004.87	2004.96	2005.04	2005.12	2005.21	2005.29	2005.38	2005.46	2005.54	2005.63	2005.71	2005.79	2005.87	2005.96	2006.04	2006.12	2006.21	2006.29	2006.38	2006.46	2006.54	2006.63	2006.71	2006.79	2006.87	2006.96
West	Abbot	ΔM	0	1.76997	1.33997	4.92269	5.55016	8.819	4.76437	8.2802	5.3764	3.30231	2.12504	5.0763	5.63381	2.04134	2.26494	9.52278	11.0396	13.9425	13.7004	9.87651	6.8543	10.7368	18.2209	15.0567	14.2435	13.4135	13.4168	17.6673	19.8271	14.6354	11.9912	18.7625	22.045	26.1406	25.1934	22.0251	20.8411	24.098	24.6706	19.7039	25.1692	20.4724	25.5275	21.1426	23.3168	19.7197	17.1453
		ΔM error	28.095	28.0723	28.0475	28.0245	28.0047	27.9552	27.9327	27.9107	27.8883	27.8667	27.8447	27.8296	27.8018	27.7812	27.7608	27.7399	27.72	27.6996	27.6798	27.6605	27.6408	27.622	27.6027	27.5841	27.5665	27.5474	27.5297	27.5117	27.4944	27.4768	27.4598	27.4433	27.4264	27.4103	27.3939	27.3781	27.3632	27.347	27.3321	27.3169	27.3025	27.2878	27.2736	27.2598	27.2458	27.2326	27.2191
		ΔSMB	0	-0.667468	0.47195	3.04879	3.73442	1.20897	2.36924	3.99662	2.63952	1.56523	0.487143	-0.959919	0.0586715	1.45795	3.82099	5.61907	5.50684	4.86575	4.34519	4.46456	5.45537	5.64773	3.12809	1.57332	1.49152	1.90286	2.59781	2.40771	2.16723	1.92249	4.68978	10.6806	13.0574	12.8515	11.1998	11.0357	10.996	10.2325	12.3268	13.7325	13.8405	13.8865	12.9682	13.0623	14.0095	12.3385	10.8696
		ΔSMB error	4.96557	4.96876	4.98355	5.00867	5.02048	5.02407	5.03916	5.05705	5.05786	5.06086	5.06385	5.06434	5.07892	5.09465	5.11846	5.13874	5.14381	5.14779	5.15228	5.1591	5.17143	5.18086	5.17919	5.18126	5.18662	5.19569	5.20585	5.21149	5.21786	5.21966	5.25552	5.32152	5.34619	5.35085	5.35108	5.35836	5.36556	5.37058	5.3895	5.40486	5.41143	5.41781	5.42025	5.42923	5.44199	5.44155	5.44309
East	Academy	ΔM	0	-5.29236	-6.04799	-2.98237	2.86181	2.42587	2.41999	-0.109806	3.01378	4.36145	-0.594617	-4.83004	-7.66877	-2.89086	-2.02946	5.0643	2.74695	-2.40517	-1.32153	-2.31708	5.13308	-2.12044	-5.3698	-9.42844	-10.1019	-8.56382	-3.10138	-4.30038	-5.53209	-3.33211	5.40546	1.77776	4.08115	4.35488	0.134646	1.77622	-0.888529	0.0592318	-0.6382	5.37238	4.91085	3.89523	10.528	1.68755	3.73386	1.95179	4.36665
		ΔM error	30.238	30.2164	30.1927	30.1707	30.1519	30.1046	30.0832	30.0622	30.0408	30.0203	29.9993	29.9849	29.9584	29.9388	29.9193	29.8995	29.8804	29.861	29.8421	29.8238	29.805	29.7871	29.7688	29.751	29.7343	29.7161	29.6993	29.6821	29.6657	29.6489	29.6327	29.617	29.6009	29.5856	29.57	29.5549	29.5408	29.5254	29.5112	29.4968	29.483	29.4691	29.4556	29.4425	29.4292	29.4166	29.4038
		ΔSMB	0	-0.167077	0.578413	1.33661	1.12634	-1.01448	-0.669372	-0.508751	-0.150696	-1.07406	-2.37091	-3.07936	-3.16971	-1.7992	-0.2548	-0.19287	-1.02324	-2.09908	-0.757275	1.50675	0.306851	-1.00756	-2.30045	-2.73018	-3.21374	-1.6712	-0.202262	-0.672821	-0.893452	-1.13205	0.181674	2.4566	3.86707	2.6069	2.04648	1.57606	1.80761	3.19777	4.14795	4.45426	3.71842	3.16791	1.88728	1.01438	0.42862	-0.205819	-0.169875
		ΔSMB error	3.63697	3.6407	3.65035	3.65981	3.66303	3.66656	3.67316	3.67905	3.68607	3.68718	3.68774	3.68841	3.69508	3.70924	3.72449	3.73072	3.73258	3.73074	3.75083	3.77672	3.77421	3.77557	3.77576	3.77904	3.78011	3.79763	3.81601	3.81726	3.82149	3.826	3.83867	3.86095	3.87806	3.87655	3.87977	3.88191	3.88907	3.90265	3.91263	3.92008	3.92131	3.92382	3.92413	3.92556	3.92774	3.92971	3.93435
East	American_Highland	ΔM	0	5.53423	6.28352	5.06707	9.14298	12.2887	10.0281	11.4817	8.37946	11.7893	10.879	6.27754	4.84661	3.28122	5.12666	5.97034	8.6291	7.17839	9.36771	10.2989	13.2772	11.186	11.6765	6.10643	0.830494	3.25532	5.70638	8.07511	8.36172	9.70097	10.8828	12.3594	9.3798	13.9702	5.79164	3.04219	2.86747	2.47838	1.59018	3.14665	-0.189934	-1.1957	-2.43055	-1.68068	3.71627	6.34766	6.91118
		ΔM error	27.0056	26.9619	26.914	26.8695	26.8313	26.7354	26.6917	26.6492	26.6056	26.5638	26.521	26.4916	26.4374	26.3972	26.3574	26.3167	26.2777	26.2379	26.1991	26.1613	26.1228	26.0858	26.0481	26.0114	25.9769	25.9393	25.9045	25.8689	25.835	25.8003	25.7667	25.734	25.7007	25.6689	25.6364	25.605	25.5755	25.5435	25.5139	25.4837	25.455	25.4258	25.3975	25.3702	25.3424	25.3159	25.289
		ΔSMB	0	0.585946	1.07607	1.14025	2.10189	2.20385	1.95044	1.68326	1.11528	0.151296	-1.32777	-1.48947	-1.98756	-1.69754	-1.28537	-0.879609	-0.516264	1.33092	2.37886	1.55543	1.88914	0.939862	-0.876777	-2.26985	-1.05457	1.25138	1.07408	1.51858	1.30442	1.58861	1.46126	0.925631	0.542329	-0.222335	-1.09381	-1.78237	-2.04231	-1.39477	-1.36455	-2.37848	-2.58006	-2.9053	-3.14359	-1.80084	-0.348264	-0.565541	-2.19984
		ΔSMB error	2.74352	2.74948	2.75561	2.7587	2.76724	2.77725	2.77953	2.78174	2.78235	2.78372	2.78447	2.78537	2.78754	2.79169	2.79672	2.80187	2.80618	2.82298	2.83682	2.83554	2.83944	2.84104	2.84245	2.83857	2.85652	2.88303	2.88288	2.88874	2.89035	2.89444	2.89698	2.89779	2.89916	2.89961	2.89993	2.90045	2.9023	2.90826	2.91191	2.91141	2.91364	2.91542	2.91805	2.92933	2.94133	2.94465	2.94409
East	Aviator	ΔM	0	0.537964	-2.91204	-4.95044	-4.30039	-1.45743	-0.54924	-1.78313	-1.95136	-1.66339	-0.495107	-0.545944	-0.0427381	0.611389	-0.654705	-0.952013	0.140336	-1.34422	-3.07456	-2.56561	-2.7467	-2.08136	-2.49348	-3.03652	-3.2251	-3.28276	-2.14294	-2.09974	-1.90711	-1.94326	-2.17768	0.489056	-1.20036	-1.56569	-2.7315	-2.03716	-1.63143	-1.1662	-1.51871	-2.67772	-2.43983	-1.06375	-0.24167	-0.19322	-0.798543	-2.37572	-1.83461
		ΔM error	19.6526	19.652	19.6513	19.6507	19.6501	19.6488	19.6482	19.6476	19.647	19.6464	19.6458	19.6454	19.6446	19.6441	19.6435	19.643	19.6424	19.6419	19.6413	19.6408	19.6403	19.6398	19.6393	19.6388	19.6383	19.6378	19.6373	19.6368	19.6363	19.6359	19.6354	19.635	19.6345	19.6341	19.6337	19.6332	19.6328	19.6324	19.632	19.6316	19.6312	19.6308	19.6304	19.6301	19.6297	19.6294	19.629
		ΔSMB	0	-0.038855	-0.0327862	-0.0507572	-0.0286811	-0.0491337	-0.00304697	-0.028676	-0.0408013	0.0712546	0.163403	0.297319	0.460899	0.408888	0.350533	0.30703	0.265121	0.187001	0.147754	0.0771228	0.0339044	-0.00434638	0.027542	0.176544	0.174258	0.0962299	0.0615983	0.0933637	0.0663456	0.0577841	0.0530748	-0.0139303	-0.111707	-0.0826864	-0.0057317	-0.0551602	-0.042601	-0.0784254	-0.0551152	0.0028852	-0.0368021	-0.159928	-0.135698	-0.0830868	-0.0827879	-0.114661	-0.113422
		ΔSMB error	0.245026	0.245182	0.245526	0.245762	0.246132	0.246694	0.247242	0.247465	0.247911	0.248933	0.24991	0.251224	0.253016	0.253004	0.253109	0.253235	0.253377	0.253407	0.253545	0.253588	0.253782	0.253853	0.25461	0.255975	0.256239	0.256267	0.25645	0.256886	0.257072	0.257353	0.257673	0.25773	0.257636	0.25836	0.259309	0.259366	0.259717	0.259848	0.260279	0.260863	0.261071	0.260964	0.261487	0.262129	0.262401	0.262585	0.26308
East	Bailey	ΔM	0	1.84055	5.24617	6.7129	6.26918	4.20678	3.4391	3.05744	2.56593	3.12976	3.36875	3.81852	4.06865	3.91683	2.88222	4.13139	2.46784	2.65755	3.46018	0.830732	1.3442	-0.872572	1.49335	2.51652	1.2688	1.51088	1.66564	3.58516	4.45101	2.04533	0.63127	0.0815873	-0.202281	-0.487697	1.73607	0.452455	-0.737311	0.968838	3.71549	1.07525	1.81855	1.0772	2.67423	2.85921	1.10822	1.17309	2.23818
		ΔM error	15.4834	15.458	15.4301	15.4041	15.3819	15.326	15.3005	15.2757	15.2503	15.226	15.2011	15.1839	15.1523	15.1289	15.1057	15.082	15.0593	15.036	15.0134	14.9914	14.9689	14.9474	14.9254	14.904	14.8839	14.862	14.8417	14.821	14.8011	14.7809	14.7613	14.7423	14.7228	14.7043	14.6854	14.667	14.6499	14.6312	14.6139	14.5963	14.5796	14.5625	14.5461	14.5301	14.5139	14.4984	14.4828
		ΔSMB	0	0.582384	0.253386	-0.0334857	0.10699	-0.459439	0.0278819	0.49751	0.361823	-0.0280367	-0.772499	-1.3346	-1.32163	-0.714117	-1.05193	-1.17278	-0.788154	0.116471	0.149495	0.28906	0.231421	-0.178726	-0.386035	-0.500851	-0.64452	-0.401105	-0.116422	-0.035777	-0.275824	0.418848	0.874574	0.484253	1.0453	0.64515	0.35496	0.672385	1.73231	3.08299	3.24906	4.15629	5.20824	5.26729	4.68908	4.91514	5.32786	5.50237	5.97129
		ΔSMB error	1.47585	1.48176	1.48225	1.48343	1.48566	1.4875	1.49278	1.49835	1.49929	1.50001	1.5002	1.49971	1.50565	1.51346	1.51347	1.51453	1.52038	1.52958	1.53131	1.53398	1.53574	1.53603	1.53712	1.53853	1.53968	1.54303	1.54656	1.549	1.54917	1.55683	1.56468	1.56507	1.56994	1.57046	1.57235	1.57492	1.58712	1.60285	1.60444	1.61344	1.62299	1.62615	1.62584	1.62896	1.63327	1.63589	1.64048
East	Baudouin	ΔM	0	-2.11948	-1.02779	5.35857	3.91688	8.05894	11.4819	13.407	9.9593	13.5748	5.16232	1.71341	0.542017	6.5688	7.3808	8.04884	6.15806	12.5343	16.4802	7.21415	12.393	4.28653	6.95261	-1.89757	-10.626	-5.43274	-6.52409	2.18676	7.71793	8.5575	10.8601	2.83868	3.31006	15.2883	11.067	9.39239	-0.3046	1.70384	0.96297	9.62557	7.42616	10.7872	4.95848	-0.239191	16.6962	13.1153	7.6726
		ΔM error	28.398	28.3551	28.308	28.2643	28.2268	28.1326	28.0898	28.048	28.0052	27.9642	27.9222	27.8934	27.8402	27.8008	27.7618	27.7218	27.6836	27.6445	27.6065	27.5695	27.5316	27.4955	27.4585	27.4225	27.3887	27.3519	27.3178	27.283	27.2497	27.2157	27.1828	27.1508	27.1182	27.087	27.0553	27.0245	26.9957	26.9643	26.9353	26.9058	26.8777	26.8492	26.8215	26.7947	26.7676	26.7417	26.7154
		ΔSMB	0	-0.613735	-1.39323	0.585626	1.56753	2.32324	3.19645	2.38189	2.99882	3.00739	0.856745	0.822907	2.15982	2.94692	3.98279	5.68356	8.15415	7.11871	5.30766	4.86481	5.48991	3.31374	-0.0474901	0.0846333	4.12427	4.10096	3.79462	7.40576	11.1575	13.4701	13.8061	12.9242	12.7887	11.6751	10.107	7.88952	6.77708	6.53926	7.62215	9.91863	8.48248	9.71216	10.9466	11.5972	13.8102	10.7764	9.24603
		ΔSMB error	4.86878	4.87134	4.87482	4.89207	4.9047	4.92221	4.93405	4.9354	4.94399	4.95161	4.94925	4.95389	4.96997	4.98161	4.99323	5.01376	5.04068	5.03917	5.03969	5.04694	5.05717	5.05656	5.05312	5.07236	5.10654	5.11324	5.11769	5.15094	5.18815	5.20697	5.21612	5.21772	5.22247	5.22362	5.22433	5.22391	5.22608	5.22927	5.24235	5.26201	5.25979	5.27922	5.2979	5.31379	5.34157	5.3361	5.33813
East	Beardmore	ΔM	0	-2.54508	-2.27537	-0.0720013	-0.569472	-1.42691	-1.65996	-2.2038	-1.14847	-1.9408	-4.87702	-6.46838	-7.2443	-4.41454	-4.7121	-3.43377	-4.66915	-6.94773	-2.65625	-3.83744	-2.34798	-5.07834	-7.37816	-6.74959	-6.76924	-6.74267	-6.35564	-6.57554	-6.42959	-4.45421	-5.27476	-4.06418	-5.18228	-5.06214	-6.7619	-5.50443	-6.52425	-6.67288	-7.89929	-4.60322	-4.45928	-5.11873	-6.14063	-4.91284	-4.79156	-4.99308	-5.02205
		ΔM error	24.6525	24.6445	24.6358	24.6278	24.6208	24.6035	24.5956	24.5879	24.5801	24.5726	24.5649	24.5596	24.5499	24.5427	24.5356	24.5283	24.5214	24.5143	24.5074	24.5007	24.4938	24.4873	24.4806	24.4741	24.468	24.4614	24.4553	24.449	24.443	24.437	24.4311	24.4253	24.4195	24.4139	24.4083	24.4028	24.3976	24.3921	24.3869	24.3817	24.3767	24.3716	24.3667	24.362	24.3572	24.3526	24.348
		ΔSMB	0	-0.287173	-0.163207	0.195501	0.255255	-0.178131	-0.37643	-0.603532	-0.75454	-1.2937	-1.71699	-1.84524	-2.03016	-1.92201	-1.7287	-1.73576	-1.89603	-2.26706	-2.46217	-2.50215	-2.63128	-3.08938	-3.17435	-2.94074	-3.11983	-3.15569	-3.14817	-3.08095	-2.98797	-3.17478	-3.14667	-2.77424	-2.62271	-2.41532	-2.50818	-2.20748	-1.87522	-1.97045	-1.81779	-1.87447	-1.70453	-1.61887	-1.53633	-1.63471	-1.85153	-1.96613	-2.13844
		ΔSMB error	0.946684	0.946599	0.948662	0.95213	0.95345	0.954259	0.954739	0.955123	0.955789	0.955668	0.955785	0.95605	0.956757	0.958572	0.960874	0.961896	0.962486	0.962442	0.962905	0.963789	0.964432	0.964093	0.965846	0.968443	0.968666	0.96969	0.97082	0.97231	0.973882	0.974165	0.975964	0.97937	0.981336	0.98361	0.984081	0.987899	0.992088	0.992769	0.994864	0.995733	0.997706	0.999242	1.00073	1.00144	1.00175	1.00235	1.00278
West	Bindschadler	ΔM	0	-2.6847	2.02511	7.39842	9.31578	6.1208	4.82223	2.99697	3.99496	2.62818	-1.85158	-2.27682	-1.11477	1.39276	2.288	1.02102	1.74242	-0.623433	0.232429	-0.231676	1.41984	-0.565397	-1.90849	-0.0978306	1.97446	2.09448	3.09579	2.7362	5.45012	8.94188	10.2123	8.5934	8.69749	10.0265	7.02519	9.82317	7.33279	7.02428	7.86796	10.1743	10.6531	10.7632	6.19905	2.19156	1.37449	3.72818	7.88318
		ΔM error	17.5978	17.559	17.5164	17.4768	17.4427	17.3573	17.3184	17.2804	17.2415	17.2041	17.1659	17.1396	17.0911	17.0551	17.0194	16.9829	16.9479	16.9121	16.8773	16.8433	16.8086	16.7754	16.7414	16.7084	16.6773	16.6434	16.6119	16.5798	16.5491	16.5178	16.4874	16.4578	16.4276	16.3988	16.3694	16.3409	16.3142	16.2851	16.2582	16.2308	16.2047	16.1781	16.1524	16.1275	16.1022	16.0781	16.0536
		ΔSMB	0	-0.0817485	1.44557	1.71657	1.3596	0.160315	0.242169	0.556372	0.784815	-0.023351	-0.807684	-1.09974	-0.586652	0.153278	0.188897	0.564731	0.837807	0.818878	0.947199	0.673332	0.239676	-0.496016	-0.992587	-1.06478	-1.87219	-1.73753	-1.03092	0.265202	1.32659	1.69154	1.91982	2.26048	2.46995	1.70225	1.54316	2.20539	1.84127	1.0487	0.691799	0.616489	0.736427	0.513248	0.182322	0.0954826	-0.408424	-0.989898	-1.77571
		ΔSMB error	2.46054	2.46547	2.47926	2.48447	2.48532	2.48786	2.49114	2.49603	2.50074	2.50077	2.50141	2.5022	2.50992	2.51801	2.52092	2.52614	2.53063	2.53355	2.53714	2.53922	2.54045	2.54114	2.54332	2.54656	2.54651	2.55031	2.55765	2.57009	2.58063	2.58538	2.58962	2.59435	2.59857	2.59847	2.602	2.60849	2.60995	2.61033	2.6118	2.61441	2.61781	2.61994	2.62164	2.62411	2.62512	2.62592	2.6263
East	Borchgrevink	ΔM	0	3.27473	9.08317	9.18482	6.70507	10.1966	10.849	9.55713	5.2368	13.3399	5.58768	5.54951	2.8311	9.78086	10.9912	4.32648	8.76634	10.5376	15.5882	6.8334	10.9692	3.38069	8.90781	4.02064	1.76316	3.31502	1.60138	5.93826	7.24494	5.19705	8.01785	5.4398	6.54988	7.87047	9.89777	3.21874	-0.845728	2.34186	5.75645	10.5983	10.3535	6.9778	9.94217	-0.458874	11.5214	12.3447	14.0037
		ΔM error	25.7109	25.7069	25.7024	25.6983	25.6948	25.686	25.682	25.678	25.674	25.6702	25.6663	25.6636	25.6587	25.655	25.6514	25.6477	25.6442	25.6406	25.6371	25.6337	25.6302	25.6269	25.6235	25.6202	25.6171	25.6137	25.6106	25.6074	25.6044	25.6013	25.5983	25.5954	25.5924	25.5896	25.5868	25.584	25.5814	25.5785	25.5759	25.5733	25.5707	25.5682	25.5657	25.5633	25.5608	25.5585	25.5562
		ΔSMB	0	-0.546558	-1.81723	-0.827226	0.558217	0.307039	0.245291	-0.532782	0.366249	0.277162	-1.53572	-0.749403	2.77469	1.63892	0.962442	1.49037	2.1187	1.15464	-0.388641	-0.844627	-0.385191	-2.08787	-4.01265	-4.07755	-2.04496	-2.47329	-3.1823	-1.35827	1.2875	2.79914	2.62584	1.59533	1.48437	0.564126	-0.167746	-0.773816	-1.64787	-2.67531	-3.01484	-0.853024	-1.13202	-0.0895843	1.90888	1.27431	2.06342	0.280018	-1.25458
		ΔSMB error	4.04448	4.04662	4.04609	4.057	4.07066	4.07822	4.083	4.08445	4.09253	4.09883	4.09488	4.10424	4.14348	4.14051	4.14231	4.15033	4.15977	4.15968	4.15976	4.16578	4.17401	4.17317	4.17162	4.18105	4.19699	4.19977	4.20047	4.21753	4.24176	4.2538	4.25879	4.2595	4.26288	4.2638	4.26538	4.2673	4.26827	4.26896	4.27226	4.2887	4.29332	4.31272	4.33828	4.33959	4.34973	4.34802	4.34852
East	Byrd	ΔM	0	2.90502	9.88846	20.6286	20.2982	13.8316	16.678	15.9987	20.3778	19.2613	12.087	8.7387	9.80954	20.0802	20.8493	24.4886	24.535	21.2	14.9387	13.7836	15.5971	7.93001	5.86779	12.7802	11.9206	12.355	15.7974	11.8175	14.306	17.9812	17.4127	20.9334	20.4497	23.5402	23.0218	20.0337	13.4881	12.0714	13.88	19.496	24.5068	19.3256	11.9338	19.205	24.8855	22.9762	26.2559
		ΔM error	34.7008	34.6395	34.5723	34.5099	34.4563	34.3218	34.2605	34.2008	34.1396	34.0809	34.0208	33.9796	33.9034	33.8469	33.791	33.7338	33.679	33.623	33.5684	33.5154	33.4611	33.4092	33.3561	33.3045	33.2559	33.203	33.154	33.104	33.0561	33.0073	32.9599	32.9139	32.867	32.8222	32.7765	32.7322	32.6906	32.6455	32.6037	32.5612	32.5208	32.4796	32.4397	32.4011	32.3619	32.3246	32.2866
		ΔSMB	0	-1.3747	-1.00629	0.50097	0.810459	-0.796177	-1.40267	-1.67491	-1.82014	-1.67185	-2.53495	-3.49428	-1.41586	-0.478835	0.984109	0.802777	-0.353936	-1.28886	-1.06276	-0.794446	-1.33473	-3.21627	-3.62054	-2.44124	-2.41512	-2.26682	-2.49312	-1.81043	-0.453059	-0.769996	-0.718318	0.703458	0.951052	0.310619	0.00832655	-1.04639	-1.06922	-1.45571	-1.65506	-0.29466	-0.0135761	-0.208608	0.394308	-0.552766	-0.362875	-0.873453	-2.14645
		ΔSMB error	3.56369	3.56156	3.56967	3.58441	3.59079	3.59421	3.59629	3.59978	3.60388	3.60903	3.61118	3.6137	3.6343	3.64568	3.66068	3.66403	3.66474	3.66631	3.67191	3.67772	3.68058	3.67918	3.68489	3.69636	3.70083	3.70641	3.70938	3.7196	3.73352	3.73597	3.74117	3.75425	3.76263	3.76436	3.76827	3.76912	3.77305	3.77606	3.77974	3.79241	3.80006	3.80435	3.81253	3.81276	3.81824	3.82263	3.82361
West	Carlson	ΔM	0	0.877248	2.13393	1.91876	2.53951	1.44178	2.01607	2.70403	3.87845	4.44578	4.19388	3.98361	1.6628	2.31047	2.58926	4.38429	4.32106	3.81933	3.45011	3.50616	3.88415	4.91649	5.5707	5.12395	5.46088	5.94958	7.11991	7.14523	6.98723	7.35461	7.79722	7.45274	6.57434	5.99842	6.16884	7.41935	6.55805	6.56141	7.39982	6.71982	8.20349	9.41788	9.8894	9.62001	6.8383	7.61857	8.215
		ΔM error	12.6366	12.6338	12.6308	12.6279	12.6255	12.6194	12.6167	12.614	12.6113	12.6086	12.606	12.6041	12.6007	12.5982	12.5957	12.5932	12.5908	12.5883	12.5859	12.5835	12.5811	12.5789	12.5765	12.5743	12.5721	12.5698	12.5677	12.5655	12.5634	12.5613	12.5592	12.5572	12.5552	12.5533	12.5513	12.5494	12.5476	12.5456	12.5438	12.542	12.5403	12.5385	12.5368	12.5352	12.5335	12.5319	12.5303
		ΔSMB	0	0.651299	0.186165	0.377723	0.194878	0.431531	0.264078	0.461623	0.294814	-0.377314	-1.02563	-1.27996	-0.618428	-0.703976	-0.259759	0.0382343	-0.217446	-0.415924	-0.350288	-0.104991	0.0836304	0.430076	-0.0341358	0.296299	1.0465	0.918438	0.885767	0.558825	0.139972	-0.110202	-0.227941	0.114995	0.432157	0.664848	1.19675	1.09075	1.20332	1.75963	2.2773	2.87026	2.9003	2.51058	1.99261	1.89398	2.08176	2.18848	2.14621
		ΔSMB error	1.41587	1.42491	1.42402	1.42687	1.42755	1.43397	1.43491	1.43758	1.43934	1.43924	1.4388	1.43977	1.44654	1.4476	1.45233	1.45667	1.45712	1.45799	1.46051	1.46369	1.4667	1.47072	1.46994	1.47559	1.48318	1.48388	1.48554	1.48607	1.48635	1.48711	1.48824	1.4921	1.4959	1.49914	1.50423	1.50536	1.50808	1.51327	1.51844	1.52413	1.52588	1.52629	1.52633	1.52772	1.53036	1.53255	1.53409
East	Cook	ΔM	0	-1.17246	3.40288	0.496835	2.56574	-1.43937	-4.67791	-1.91368	-3.50769	-2.82496	-6.72141	-8.37805	-10.3512	-12.2319	-9.02041	-9.2835	-13.9463	-12.8335	-19.0364	-13.932	-8.84708	-13.5784	-15.5523	-12.4468	-16.1433	-9.30246	-6.06516	-10.5634	-4.55158	-11.3879	-3.10437	-7.30298	-0.718305	-5.13771	-7.53617	-4.97249	-2.91517	0.474432	-13.5652	-1.15094	-2.06685	1.75741	5.72757	6.45669	-0.381032	-0.664082	1.78322
		ΔM error	20.3677	20.362	20.3557	20.35	20.345	20.3326	20.327	20.3215	20.3159	20.3105	20.305	20.3012	20.2943	20.2891	20.284	20.2789	20.2739	20.2688	20.2639	20.2591	20.2542	20.2495	20.2447	20.2401	20.2358	20.231	20.2266	20.2222	20.2179	20.2135	20.2093	20.2052	20.2011	20.1971	20.193	20.1891	20.1854	20.1815	20.1778	20.174	20.1705	20.1669	20.1634	20.16	20.1565	20.1533	20.15
		ΔSMB	0	-2.30956	-3.35475	-5.67668	-7.52465	-4.56624	-2.00968	-5.12953	-7.82418	-9.89898	-12.2788	-11.6293	-6.62324	-4.66362	-4.72821	-3.74297	-1.96548	-2.62357	0.405056	0.414016	-1.89723	-2.61609	-5.33587	-7.93986	-7.3313	-5.63045	-6.39526	-6.96198	-6.95825	-5.79542	-6.33911	-6.12779	-4.18985	-4.7293	-3.49173	-4.82408	-3.85194	-2.62306	2.80477	7.49218	5.32343	3.42288	1.9432	2.2237	2.1109	0.965188	-0.0258673
		ΔSMB error	7.17264	7.17357	7.17692	7.17755	7.17945	7.21538	7.24464	7.24075	7.24243	7.24377	7.24253	7.25264	7.29931	7.31717	7.3253	7.34202	7.36306	7.36807	7.3926	7.40416	7.40414	7.40833	7.40883	7.40948	7.41982	7.43685	7.44126	7.44744	7.45457	7.4684	7.47668	7.49276	7.51583	7.52204	7.53742	7.53883	7.55187	7.56287	7.61715	7.67345	7.66662	7.67004	7.67299	7.68103	7.68777	7.69106	7.69546
West	Cosgrove	ΔM	0	0.824904	-0.418275	-0.138398	0.0722194	1.27803	0.338139	0.776089	0.844827	0.716826	0.430565	0.965336	1.3835	1.41418	2.01201	2.46494	2.3586	2.48207	1.6248	0.931032	0.993481	2.09083	3.32504	2.77641	1.63507	1.84166	1.47084	2.24693	2.12613	1.49776	0.462975	2.30289	2.63958	3.8478	3.1574	3.02149	3.26798	3.76167	3.54037	2.79805	3.08619	2.98497	3.75907	3.04392	3.6756	3.53817	3.64196
		ΔM error	10.6138	10.6127	10.6115	10.6104	10.6095	10.6071	10.606	10.605	10.6039	10.6029	10.6019	10.6011	10.5998	10.5988	10.5979	10.5969	10.596	10.595	10.5941	10.5932	10.5922	10.5913	10.5904	10.5896	10.5887	10.5878	10.587	10.5862	10.5853	10.5845	10.5837	10.5829	10.5822	10.5814	10.5806	10.5799	10.5792	10.5785	10.5778	10.577	10.5764	10.5757	10.575	10.5744	10.5737	10.5731	10.5725
		ΔSMB	0	-0.085025	0.173419	0.420061	0.493966	0.116644	0.537349	1.08556	1.0907	0.996185	0.860817	0.63687	0.581062	0.704646	0.798488	0.855073	0.867997	0.995079	1.02485	1.00886	1.02347	0.996296	0.757688	0.563287	0.486165	0.466077	0.533295	0.703912	0.901798	1.18992	1.81216	2.22801	2.42943	2.63921	2.29864	2.16955	2.05935	1.86428	1.96942	2.15949	2.29512	2.37563	2.25609	2.23407	2.23266	1.95379	1.71643
		ΔSMB error	0.654112	0.654785	0.657178	0.659589	0.660769	0.660974	0.665398	0.67116	0.671833	0.672243	0.672622	0.672536	0.673541	0.674995	0.676267	0.677421	0.678302	0.679775	0.680674	0.681361	0.6822	0.682931	0.682908	0.683049	0.683467	0.684128	0.68528	0.687012	0.689022	0.691607	0.697905	0.702703	0.704547	0.707242	0.706693	0.707142	0.707471	0.707593	0.708878	0.710739	0.712185	0.713346	0.713591	0.714292	0.715093	0.715024	0.715134
West	Crosson	ΔM	0	-2.82403	-1.81006	-1.09961	-0.745872	-0.628139	-1.78319	-3.62696	-4.13522	-4.35827	-6.60611	-7.93649	-8.2147	-6.6511	-8.13266	-8.55121	-8.40308	-9.43322	-11.2492	-13.4113	-13.692	-14.2038	-17.0414	-17.6585	-20.7349	-20.4548	-21.3582	-21.516	-23.6394	-24.3305	-25.4604	-24.9458	-22.7163	-23.4961	-25.7378	-28.3178	-28.9101	-30.3993	-30.9783	-32.7751	-33.3088	-34.3643	-35.33	-36.133	-36.9631	-39.3954	-39.0632
		ΔM error	18.024	18.0209	18.0175	18.0143	18.0116	18.0049	18.0018	17.9989	17.9958	17.9929	17.9899	17.9878	17.9841	17.9813	17.9785	17.9757	17.973	17.9702	17.9676	17.965	17.9623	17.9598	17.9572	17.9547	17.9523	17.9497	17.9473	17.9449	17.9426	17.9402	17.9379	17.9357	17.9335	17.9313	17.9291	17.927	17.925	17.9228	17.9208	17.9188	17.9169	17.9149	17.913	17.9112	17.9093	17.9076	17.9058
		ΔSMB	0	-0.396684	0.442473	1.66734	1.94087	1.01956	0.85249	0.756117	0.58718	0.118238	-0.140974	-0.621327	-0.983359	-0.718879	-0.0216366	0.596176	0.61021	0.240047	-0.273682	-0.483612	0.096367	0.447436	-0.133696	-0.838585	-1.24732	-1.14687	-0.848724	-0.656399	-0.18525	-0.257537	0.642111	2.5866	3.04612	3.02638	2.63693	2.53404	2.42118	1.93265	1.94243	2.02524	2.2984	2.72942	2.65872	2.20176	2.17716	1.7989	1.27456
		ΔSMB error	1.60307	1.60334	1.61194	1.62436	1.62783	1.62884	1.63008	1.63165	1.63337	1.63374	1.6348	1.63474	1.63594	1.63937	1.64616	1.65234	1.6543	1.65485	1.65507	1.65617	1.66174	1.66621	1.66599	1.66616	1.66645	1.66905	1.67264	1.67553	1.68047	1.68082	1.69365	1.71496	1.71922	1.72108	1.72145	1.72312	1.72478	1.72511	1.72689	1.72918	1.73254	1.73669	1.73864	1.73884	1.74044	1.74125	1.74162
West	D_Orville_Coast	ΔM	0	-0.639351	-2.16883	1.31177	7.45451	2.01052	2.70208	4.36522	7.30608	8.97116	8.45084	5.56632	2.22092	7.27896	8.94298	12.8918	4.64911	2.49118	8.28033	11.1379	14.4391	5.81743	5.18928	3.52903	6.59103	9.84802	9.91039	8.70078	11.4096	12.512	11.2065	6.85947	4.00954	4.10261	8.41082	7.04285	5.28897	4.1696	6.15828	9.6685	14.2829	13.1111	13.6678	10.6118	7.57245	8.63407	10.474
		ΔM error	27.2442	27.2315	27.2176	27.2047	27.1937	27.166	27.1534	27.1411	27.1286	27.1166	27.1043	27.0959	27.0803	27.0688	27.0574	27.0458	27.0347	27.0234	27.0123	27.0016	26.9906	26.9802	26.9695	26.9591	26.9493	26.9387	26.9289	26.9189	26.9093	26.8995	26.8901	26.8809	26.8715	26.8626	26.8536	26.8448	26.8365	26.8276	26.8193	26.8109	26.8029	26.7948	26.7869	26.7793	26.7716	26.7642	26.7568
		ΔSMB	0	0.513903	0.471653	0.704572	0.594201	0.249178	0.256986	0.59982	0.699137	0.219937	-0.188483	-0.224167	-0.283942	-0.382808	0.00197659	0.076858	0.157025	0.243366	0.411225	0.986036	0.934078	0.950845	0.979835	1.25142	1.37658	1.26252	1.02508	0.964095	0.878345	0.77008	0.708097	0.788065	0.823402	0.827979	1.49777	1.7892	1.85179	1.80013	1.72458	2.00238	1.93022	1.69952	1.29432	1.30236	1.54786	1.77983	1.98897
		ΔSMB error	1.23951	1.24581	1.24707	1.2502	1.25125	1.25367	1.25559	1.25944	1.26208	1.26201	1.2624	1.2634	1.26554	1.26677	1.2709	1.27352	1.27608	1.2786	1.2826	1.28884	1.28999	1.29187	1.2938	1.29718	1.29949	1.30075	1.30141	1.30283	1.30413	1.30534	1.30672	1.30889	1.31091	1.31284	1.31914	1.32321	1.32499	1.3268	1.32856	1.33192	1.33308	1.33397	1.33416	1.33588	1.33896	1.34197	1.34475
East	David	ΔM	0	2.26022	6.5873	7.59832	7.28165	7.93591	7.869	6.9878	5.1631	3.08932	1.23489	2.76253	5.45407	8.49188	7.74865	6.5207	10.2664	11.2737	10.296	9.6322	9.25694	8.34406	5.07381	6.21127	4.90626	5.73118	5.73257	3.99932	3.97498	4.68213	7.50897	8.19704	8.53572	8.7887	6.99229	7.82822	8.81379	8.31908	9.4838	8.68311	7.3962	7.9003	6.1908	7.94777	8.24138	7.10186	6.06923
		ΔM error	19.4256	19.422	19.4181	19.4144	19.4113	19.4035	19.3999	19.3965	19.393	19.3896	19.3861	19.3837	19.3794	19.3761	19.3729	19.3697	19.3665	19.3633	19.3602	19.3572	19.3541	19.3512	19.3482	19.3453	19.3425	19.3396	19.3368	19.334	19.3313	19.3286	19.3259	19.3234	19.3207	19.3182	19.3157	19.3132	19.3109	19.3084	19.3061	19.3038	19.3015	19.2992	19.297	19.2949	19.2928	19.2907	19.2886
		ΔSMB	0	-0.682123	-0.64847	-0.69671	-0.51845	-0.365311	0.193879	0.432684	0.258974	1.1821	1.37612	1.57589	3.26881	3.20006	3.09618	3.02549	2.82251	2.11559	1.99649	1.74364	1.18129	0.658079	0.294677	0.704289	0.724994	0.212147	-0.170904	0.575898	1.45719	1.60134	1.70776	1.55256	1.7185	1.57176	1.54311	1.10556	1.15734	0.727848	0.76395	2.14707	2.45715	1.83735	1.99531	1.9794	2.30095	2.20898	1.68302
		ΔSMB error	1.54391	1.54253	1.54457	1.54593	1.54847	1.55356	1.55876	1.56293	1.56441	1.57229	1.57492	1.57835	1.59648	1.59666	1.59828	1.59956	1.60101	1.60074	1.60187	1.60281	1.60282	1.60294	1.60355	1.60723	1.6096	1.60984	1.60906	1.61775	1.62773	1.62953	1.63299	1.63451	1.63748	1.63862	1.64061	1.64086	1.64253	1.64253	1.64579	1.65723	1.66296	1.66219	1.66454	1.66607	1.66925	1.67196	1.67234
East	Denman_Scott	ΔM	0	-8.87146	-2.81187	-2.172	-8.02615	-5.15551	-1.46631	-1.43926	-1.10632	-3.50643	-1.87697	6.51671	-2.23441	5.60527	2.30109	9.69371	3.03915	-2.37778	5.90406	11.044	11.5017	5.21009	4.21602	1.67698	5.04709	3.83114	6.23262	7.99539	11.4899	8.36518	15.1992	20.9333	17.9531	10.2352	18.172	19.9099	15.1146	21.0562	14.2123	19.1567	11.0912	8.72195	6.27426	8.70293	4.26853	13.7822	16.7297
		ΔM error	26.3321	26.3036	26.2724	26.2435	26.2186	26.1563	26.128	26.1004	26.0721	26.045	26.0173	25.9983	25.9632	25.9372	25.9115	25.8852	25.86	25.8343	25.8092	25.7849	25.76	25.7362	25.7119	25.6883	25.6662	25.642	25.6196	25.5968	25.575	25.5527	25.5311	25.5102	25.4888	25.4685	25.4477	25.4276	25.4087	25.3882	25.3693	25.3501	25.3317	25.3131	25.2951	25.2776	25.2599	25.243	25.2259
		ΔSMB	0	5.53308	4.57921	5.97001	7.19557	6.99271	6.69831	7.57649	5.27149	4.69917	6.60265	6.34285	3.06074	4.45639	4.87816	5.55467	5.39244	9.43067	12.7058	10.506	7.94849	7.61773	8.58598	5.26097	3.96732	3.0605	2.06986	4.8191	5.77189	7.0328	11.2399	12.1069	11.3714	10.6246	9.8048	7.25918	2.95072	3.47828	4.37704	0.260696	1.28146	3.83353	4.5989	4.30412	4.7777	5.95556	3.17998
		ΔSMB error	9.85876	9.91729	9.92064	9.94123	9.95819	9.98404	9.99648	10.0138	10.016	10.0264	10.0473	10.0561	10.063	10.0809	10.095	10.1109	10.1201	10.1611	10.201	10.2008	10.2037	10.2166	10.2349	10.2344	10.2412	10.2495	10.2575	10.2848	10.3025	10.3237	10.3625	10.3787	10.387	10.3954	10.4028	10.407	10.4042	10.4219	10.443	10.4386	10.4582	10.4853	10.5002	10.5107	10.5265	10.546	10.5465
East	Dibble	ΔM	0	0.806744	-1.6421	-1.00398	-0.69584	0.395927	0.649678	1.41313	-0.891055	-0.654481	-1.23482	0.887708	-0.0828586	-3.35466	-3.2762	-1.42837	1.23074	1.97584	1.94085	4.31123	4.08726	3.44772	2.84045	3.92306	2.74956	2.43141	3.69991	3.56595	2.09247	2.80454	2.35309	4.70093	6.53088	6.6227	6.50171	3.44792	3.60277	6.38901	6.25778	5.87226	5.36919	6.52368	9.18292	8.94839	6.58207	3.12844	1.81566
		ΔM error	16.9807	16.9771	16.9731	16.9695	16.9663	16.9584	16.9549	16.9514	16.9478	16.9444	16.9409	16.9385	16.9341	16.9308	16.9276	16.9243	16.9211	16.9179	16.9148	16.9117	16.9086	16.9057	16.9026	16.8997	16.8969	16.8939	16.8911	16.8883	16.8856	16.8828	16.8802	16.8776	16.8749	16.8724	16.8698	16.8673	16.865	16.8625	16.8601	16.8578	16.8555	16.8532	16.851	16.8488	16.8467	16.8446	16.8425
		ΔSMB	0	-0.798986	-0.229635	-0.175862	-1.34829	-1.07064	-0.0615152	-0.275527	-1.06719	-2.03512	-2.64488	-3.05826	-3.40937	-2.45142	-1.79707	-1.41081	-0.911593	-0.306877	0.848544	0.467789	-0.690446	-1.00622	-0.948696	-1.37547	-1.20402	-1.3401	-1.398	-2.18529	-2.63135	-2.80165	-3.04966	-2.07681	-1.33758	-1.56292	-2.25428	-2.51846	-1.46845	-0.579556	0.255246	0.82067	0.720042	1.18648	0.708314	0.125585	-0.870472	-1.5309	-1.41292
		ΔSMB error	2.74588	2.74595	2.75237	2.75775	2.75683	2.76786	2.77874	2.78056	2.78145	2.78172	2.78269	2.78354	2.78637	2.79604	2.80421	2.81008	2.81653	2.82465	2.8363	2.83748	2.83725	2.84037	2.84439	2.84631	2.85022	2.85303	2.85598	2.85648	2.85838	2.86094	2.86339	2.87261	2.88094	2.88287	2.88364	2.88624	2.89593	2.90529	2.91355	2.92114	2.92385	2.92947	2.9309	2.93189	2.93216	2.93401	2.93749
West	Echelmeyer	ΔM	0	-0.382555	-0.288714	-0.468366	0.122528	-0.579356	-1.74287	-1.3475	-1.72209	-1.27179	-1.37732	-1.60173	-2.80829	-3.02883	-3.16963	-2.70938	-3.31109	-3.6799	-2.86635	-3.47021	-2.85985	-3.40701	-3.26662	-3.7985	-3.85887	-3.3591	-3.3574	-2.96515	-2.68596	-2.52421	-3.05906	-2.93743	-3.19692	-3.32429	-2.81479	-3.31406	-3.26399	-3.26128	-3.72409	-4.15142	-3.60146	-4.43883	-3.65313	-4.09024	-4.87667	-5.17713	-4.99973
		ΔM error	11.6122	11.6086	11.6047	11.601	11.5979	11.5901	11.5865	11.5831	11.5795	11.5761	11.5727	11.5703	11.5659	11.5627	11.5595	11.5562	11.5531	11.5499	11.5467	11.5437	11.5406	11.5377	11.5347	11.5317	11.529	11.526	11.5232	11.5204	11.5177	11.515	11.5123	11.5097	11.5071	11.5046	11.502	11.4996	11.4972	11.4947	11.4924	11.49	11.4878	11.4855	11.4833	11.4811	11.479	11.4769	11.4748
		ΔSMB	0	-0.0158322	0.19437	0.133777	0.0951297	0.0180306	-0.026794	0.0202277	0.0654213	-0.109875	-0.192955	-0.115808	-0.0634402	0.039599	-0.0956836	-0.0687127	0.0595205	0.0816444	0.197542	0.150163	0.00081493	-0.179196	-0.268063	-0.229602	-0.308965	-0.334363	-0.311195	0.000116632	0.221453	0.273691	0.301367	0.195847	0.101295	-0.0570534	-0.153079	0.0042704	0.0509713	-0.125269	-0.214208	-0.215559	-0.117836	-0.168137	-0.203861	-0.145194	-0.335879	-0.352676	-0.34978
		ΔSMB error	0.454131	0.455055	0.457019	0.457236	0.457565	0.458424	0.458776	0.459577	0.460381	0.460315	0.460854	0.46162	0.46275	0.463976	0.46387	0.464802	0.466125	0.466779	0.46793	0.468413	0.46845	0.468445	0.468964	0.469727	0.469921	0.470348	0.471031	0.473944	0.476309	0.476978	0.477763	0.477846	0.47804	0.478065	0.478301	0.479703	0.480707	0.4806	0.480795	0.481346	0.482347	0.482727	0.483242	0.484071	0.483921	0.484586	0.485318
East	Edward_VIII	ΔM	0	-0.147174	1.17066	1.0495	1.84676	0.11314	1.25301	1.32457	0.949373	0.614381	1.50845	1.81461	0.418293	1.44315	0.274129	1.98298	1.57699	2.12747	3.01254	1.06303	2.86925	1.18176	2.64309	2.10656	2.14713	1.91673	3.06827	2.23751	2.16261	2.45817	2.71993	2.17289	3.44134	2.38005	4.01761	2.99017	2.44996	2.93232	3.30714	3.47834	2.54773	1.27432	3.08352	3.33914	1.64201	2.29952	1.9489
		ΔM error	11.6719	11.6711	11.6702	11.6695	11.6688	11.6671	11.6663	11.6656	11.6648	11.6641	11.6633	11.6628	11.6619	11.6612	11.6605	11.6598	11.6591	11.6584	11.6578	11.6571	11.6565	11.6558	11.6552	11.6546	11.654	11.6533	11.6527	11.6521	11.6515	11.651	11.6504	11.6498	11.6493	11.6487	11.6482	11.6477	11.6472	11.6466	11.6461	11.6456	11.6451	11.6446	11.6442	11.6437	11.6433	11.6428	11.6424
		ΔSMB	0	0.152163	0.575898	0.503052	0.646059	0.699817	0.704005	0.655577	0.417598	0.365895	0.551105	0.838302	0.991288	0.970107	0.864168	0.778301	0.617279	0.592855	0.452252	0.264427	0.579748	1.14374	1.18355	1.18877	1.38074	1.30912	1.46258	1.63098	1.48447	1.47596	1.41587	1.48375	1.45677	1.42095	1.6099	1.45635	1.40222	1.49664	1.33351	1.29695	1.19335	0.973339	0.907798	0.838948	0.92073	1.05607	1.27337
		ΔSMB error	0.635116	0.637919	0.642794	0.642916	0.644471	0.646492	0.647316	0.648148	0.648248	0.648564	0.650863	0.653676	0.655459	0.6563	0.656614	0.6571	0.6573	0.657872	0.658253	0.658002	0.661619	0.667211	0.668219	0.669227	0.671046	0.671375	0.673279	0.675466	0.67549	0.676215	0.676686	0.677748	0.678464	0.679223	0.680909	0.681132	0.681951	0.683318	0.683392	0.683964	0.684325	0.684324	0.684883	0.685227	0.686734	0.688209	0.690762
East	Ekstrom	ΔM	0	-0.174139	-1.31613	-1.63313	-1.74264	-1.32427	-1.05442	-1.62684	-2.20071	-1.85954	-1.18694	-1.47564	-1.3235	-1.52756	-1.31875	-0.896063	-2.27496	-2.11097	-1.71786	-2.3369	-2.51682	-2.52969	-2.19904	-1.06783	-1.31018	-1.35551	-1.42476	-1.25019	-1.62329	-2.10926	-1.60751	-2.59139	-1.7979	-1.38387	-1.53965	-0.662954	-0.529879	-1.58746	-2.93914	-2.50954	-1.97008	-0.755772	0.868106	-0.188695	-1.52375	-0.396462	-0.416965
		ΔM error	11.6214	11.6209	11.6204	11.6199	11.6195	11.6185	11.618	11.6175	11.6171	11.6166	11.6161	11.6158	11.6153	11.6148	11.6144	11.614	11.6136	11.6131	11.6127	11.6123	11.6119	11.6115	11.6111	11.6107	11.6104	11.61	11.6096	11.6092	11.6089	11.6085	11.6082	11.6078	11.6075	11.6072	11.6068	11.6065	11.6062	11.6059	11.6056	11.6052	11.6049	11.6046	11.6044	11.6041	11.6038	11.6035	11.6032
		ΔSMB	0	0.227105	0.0789057	0.05427	0.118492	-0.0681179	-0.0818431	-0.362999	-0.537129	-0.656876	-0.941443	-1.16159	-1.42124	-1.4504	-1.4212	-1.50163	-1.62585	-1.898	-2.19195	-2.41111	-2.489	-2.95101	-2.79589	-2.46864	-2.74809	-2.22594	-1.95729	-2.18411	-2.328	-2.53313	-2.91569	-3.14844	-3.34084	-3.74788	-3.63094	-3.21348	-3.20572	-3.12653	-2.66897	-2.58367	-2.67233	-2.49754	-2.44835	-2.53822	-2.30922	-2.19756	-2.54985
		ΔSMB error	0.786578	0.788623	0.788874	0.789773	0.790903	0.792111	0.793109	0.793044	0.793358	0.793745	0.793791	0.793838	0.794062	0.794915	0.795981	0.796499	0.796977	0.797001	0.797052	0.797246	0.797885	0.797061	0.800834	0.805484	0.804988	0.809488	0.812813	0.812548	0.812968	0.813119	0.813081	0.81332	0.813748	0.813388	0.815359	0.819043	0.819861	0.821477	0.825297	0.827038	0.827567	0.829304	0.830445	0.830782	0.833087	0.835317	0.834957
West	Evans	ΔM	0	4.33047	4.3435	5.41694	10.6408	8.43937	7.65042	6.98893	11.6434	13.4791	11.0618	8.4563	0.0953715	1.55081	1.02265	10.0338	1.98013	2.6105	4.521	10.9801	13.4485	10.7734	11.0979	5.7445	7.39061	6.99733	12.4598	8.86514	10.0954	14.0782	14.2068	16.3575	11.4456	15.1548	14.0975	16.2624	16.5645	17.8195	18.3822	21.362	27.1851	28.7995	25.767	22.0459	17.4949	23.6659	29.4624
		ΔM error	30.3389	30.3258	30.3115	30.2982	30.2868	30.2582	30.2453	30.2326	30.2197	30.2073	30.1947	30.186	30.17	30.1581	30.1464	30.1344	30.123	30.1113	30.0999	30.0888	30.0775	30.0667	30.0557	30.045	30.035	30.024	30.0139	30.0036	29.9937	29.9837	29.9739	29.9645	29.9548	29.9457	29.9363	29.9272	29.9188	29.9095	29.901	29.8924	29.8841	29.8758	29.8677	29.8598	29.8519	29.8443	29.8367
		ΔSMB	0	2.52426	1.76544	2.74929	2.29605	1.24678	1.11316	2.42273	1.83309	-1.42852	-4.35423	-5.25116	-3.33115	-2.76633	1.11101	3.09073	3.00741	3.30407	4.25343	5.5974	5.87707	7.81751	5.15741	5.34637	7.97762	8.1976	9.12553	8.60198	7.56545	7.88872	8.50602	10.5777	12.7584	13.1797	14.1986	15.2153	15.8951	16.2865	17.5945	20.9462	22.4486	20.8236	18.2234	18.5942	19.2058	18.0969	17.2578
		ΔSMB error	7.8721	7.90462	7.91123	7.92874	7.93673	7.95802	7.96955	7.98828	7.99957	7.99951	7.9997	8.00514	8.03304	8.0477	8.08796	8.11761	8.12813	8.14192	8.16151	8.18319	8.19803	8.22226	8.22064	8.23938	8.26767	8.2802	8.29658	8.30585	8.31231	8.3253	8.33994	8.3647	8.39081	8.40374	8.42086	8.4381	8.45251	8.46586	8.4853	8.51922	8.54003	8.54401	8.54496	8.55912	8.57549	8.58099	8.58909
West	Ferrigno	ΔM	0	-1.90222	1.10971	1.70867	1.02714	-0.861377	-0.879556	-0.915405	-1.54599	-2.09461	-2.48261	-3.5148	-3.38105	-4.30366	-3.20656	-2.25178	-2.35044	-2.57412	-3.84419	-3.25688	-3.73371	-2.56663	-4.46444	-4.84735	-5.49762	-4.8783	-4.91237	-4.60209	-5.45849	-6.02969	-6.21598	-5.61057	-5.2824	-5.75579	-6.14489	-8.70837	-7.47722	-7.34245	-6.24693	-6.74036	-5.81584	-5.90208	-6.58857	-6.7966	-7.55336	-7.3679	-9.28369
		ΔM error	11.9687	11.9683	11.9678	11.9673	11.9669	11.9659	11.9655	11.965	11.9646	11.9642	11.9637	11.9634	11.9629	11.9625	11.9621	11.9616	11.9612	11.9608	11.9604	11.9601	11.9597	11.9593	11.9589	11.9586	11.9582	11.9578	11.9575	11.9571	11.9568	11.9564	11.9561	11.9558	11.9554	11.9551	11.9548	11.9545	11.9542	11.9539	11.9536	11.9533	11.953	11.9527	11.9524	11.9522	11.9519	11.9516	11.9514
		ΔSMB	0	0.0495006	0.0138283	0.192505	0.099996	-0.177018	-0.226247	-0.11737	-0.384219	-0.692286	-0.90845	-1.04935	-0.780478	-0.696068	-0.325285	-0.110419	-0.189173	-0.395988	-0.388452	-0.366012	-0.216315	-0.012144	-0.624593	-0.841068	-0.591676	-0.466919	-0.425236	-0.602717	-0.7719	-0.847808	-0.858896	-0.221108	0.349202	0.255357	0.0284499	0.01491	0.0637463	0.0267887	0.761376	1.54321	1.77744	1.53903	1.14698	1.20298	1.38329	1.09781	0.871118
		ΔSMB error	1.04609	1.04768	1.04897	1.05125	1.05206	1.05396	1.0552	1.05702	1.05745	1.05782	1.05819	1.05877	1.06217	1.064	1.06773	1.07053	1.07142	1.07186	1.07344	1.07486	1.07741	1.08042	1.0797	1.08098	1.08346	1.08557	1.08708	1.08768	1.08829	1.08931	1.09035	1.09682	1.10335	1.10369	1.10421	1.10584	1.10757	1.1092	1.11613	1.12379	1.12672	1.12697	1.12683	1.12897	1.13177	1.13178	1.13236
East	Fisher	ΔM	0	2.04818	3.8891	2.82443	1.49719	2.51189	3.80498	2.39046	1.52938	-0.868774	-1.13765	-2.61038	-0.808684	-0.375541	-1.9849	-0.399396	0.778614	0.431395	1.80999	1.07771	0.994815	-0.48256	-2.48136	-1.28286	-1.33032	0.670894	3.89209	2.21955	1.78499	3.73546	2.31283	2.88671	1.711	-0.543007	-0.197629	-1.33689	-0.933184	-0.185737	0.666707	0.831589	0.55051	-0.298892	-1.00007	-0.42922	-0.656885	-0.809093	0.839246
		ΔM error	16.4665	16.452	16.4361	16.4213	16.4086	16.3769	16.3624	16.3484	16.334	16.3202	16.3061	16.2964	16.2785	16.2653	16.2522	16.2388	16.226	16.2129	16.2002	16.1878	16.1752	16.1631	16.1508	16.1388	16.1275	16.1152	16.1039	16.0923	16.0812	16.0699	16.059	16.0484	16.0375	16.0272	16.0167	16.0065	15.9969	15.9865	15.977	15.9672	15.9579	15.9485	15.9393	15.9305	15.9215	15.913	15.9043
		ΔSMB	0	0.287104	0.105444	-0.0724941	-0.0949747	0.187377	0.239725	-0.0531303	-0.40937	-0.550657	0.108916	1.01882	1.57191	1.36113	1.27924	1.22868	1.26967	1.37003	1.5023	1.09664	1.13211	1.57269	1.80338	2.20007	2.46426	2.53451	2.44002	2.68463	2.74072	2.39944	2.27256	2.53632	2.20476	2.86251	3.72135	3.46617	3.31589	3.10396	2.96617	2.89599	2.9766	2.87774	2.69145	3.00961	4.08494	4.41868	4.03394
		ΔSMB error	1.21309	1.21665	1.21712	1.21778	1.21905	1.22374	1.22549	1.22576	1.22616	1.22645	1.23373	1.24332	1.24952	1.2499	1.25093	1.25214	1.25368	1.25562	1.25773	1.25744	1.26025	1.26436	1.26716	1.2711	1.27379	1.27594	1.27704	1.27971	1.28122	1.28145	1.28298	1.28591	1.28505	1.29271	1.30235	1.30174	1.30271	1.30323	1.304	1.3051	1.30675	1.30776	1.30816	1.3118	1.3213	1.32614	1.3257
Peninsula	Flemming	ΔM	0	0.22613	-1.24415	-2.07671	-1.4032	0.470149	2.01574	2.21142	1.23534	0.638308	0.254021	0.193411	-1.58555	-1.87919	-1.15782	-1.15825	0.20057	-0.35808	-0.0129663	-0.0107894	1.5481	2.47071	2.32784	-0.204061	-1.18798	0.315325	1.0696	1.12015	-0.930447	-3.11662	-5.03897	-3.61511	-1.34868	-0.470128	-4.51504	-4.59018	-3.38287	-1.64789	-3.70354	-3.20565	-5.41517	-4.31043	-5.64035	-6.59531	-7.08251	-5.98076	-6.28475
		ΔM error	19.5762	19.5761	19.5761	19.576	19.576	19.5759	19.5758	19.5758	19.5757	19.5757	19.5756	19.5756	19.5755	19.5755	19.5755	19.5754	19.5754	19.5753	19.5753	19.5752	19.5752	19.5752	19.5751	19.5751	19.575	19.575	19.575	19.5749	19.5749	19.5748	19.5748	19.5748	19.5747	19.5747	19.5747	19.5746	19.5746	19.5746	19.5745	19.5745	19.5745	19.5744	19.5744	19.5744	19.5744	19.5743	19.5743
		ΔSMB	0	0.100867	0.372634	0.33459	0.233344	0.16591	0.416047	0.431701	0.390505	0.063267	-0.329102	-0.438004	-0.168491	-0.271424	-0.0906193	0.000153971	0.197005	1.03119	1.17691	1.24418	1.50994	1.46508	1.07073	1.16733	1.54909	1.45447	1.47037	1.44472	1.18863	1.27996	1.37246	1.59461	2.06996	1.90102	1.90087	2.0975	2.02503	2.00241	2.38473	3.003	3.67363	3.83587	3.46506	3.83872	4.02497	3.67888	3.41247
		ΔSMB error	0.960455	0.962366	0.965403	0.966285	0.966926	0.969627	0.972543	0.973683	0.974786	0.974874	0.974782	0.975297	0.978433	0.978978	0.981479	0.983305	0.987012	0.995013	0.997079	0.998686	1.00135	1.00245	1.00203	1.00448	1.00809	1.0087	1.00994	1.01109	1.01114	1.01296	1.01456	1.01754	1.02206	1.02224	1.02371	1.02591	1.02666	1.02762	1.0314	1.03728	1.04311	1.04652	1.04615	1.04942	1.05225	1.05199	1.05229
West	Foundation	ΔM	0	2.66751	1.36683	2.03145	2.96759	1.08327	-0.663671	-2.97066	-1.89464	-1.73418	-3.14326	-6.13274	-9.87438	-10.6316	-9.60854	-4.93773	-4.87815	-7.75435	-5.64877	0.339932	4.29432	2.28538	2.93178	-1.80894	-3.32975	-3.93949	-2.33112	0.0535866	-0.0756626	0.313158	-2.84628	6.63781	7.2455	8.43072	5.41731	-0.3338	-1.21336	-1.82264	-0.92992	1.8417	2.56704	3.14607	-3.10046	1.96204	2.90204	2.75305	4.80462
		ΔM error	26.2835	26.2227	26.1561	26.0942	26.041	25.9073	25.8464	25.7869	25.726	25.6676	25.6077	25.5666	25.4906	25.4342	25.3784	25.3212	25.2664	25.2103	25.1557	25.1026	25.0482	24.9961	24.9428	24.891	24.8423	24.7891	24.7398	24.6895	24.6414	24.5922	24.5445	24.4981	24.4508	24.4055	24.3594	24.3147	24.2727	24.227	24.1848	24.1418	24.1008	24.0591	24.0187	23.9796	23.9398	23.902	23.8635
		ΔSMB	0	-0.516005	0.175298	1.32991	0.905091	-0.648968	-0.306574	0.659097	1.54484	0.675739	0.0227401	-0.869481	-1.39707	0.272294	2.31827	2.45239	2.00071	1.23389	2.56563	4.87256	4.826	4.19005	2.82233	2.19103	2.04611	3.05986	4.25147	4.04027	3.75099	3.60524	4.60461	6.90203	8.70639	7.88173	7.04306	6.81507	6.70543	7.50506	8.99718	9.37865	8.93514	8.5927	7.29719	6.67312	6.51029	5.81107	5.21357
		ΔSMB error	2.84566	2.84619	2.85534	2.8674	2.86803	2.87124	2.87616	2.88675	2.89887	2.89802	2.89961	2.89949	2.90164	2.91886	2.9396	2.94339	2.94562	2.94394	2.9615	2.98588	2.98738	2.9892	2.9886	2.9904	2.99212	3.00335	3.01589	3.01751	3.01984	3.02291	3.03212	3.05494	3.07392	3.07311	3.07448	3.07659	3.07929	3.08752	3.10049	3.1073	3.10845	3.11084	3.1104	3.11178	3.11423	3.11504	3.11617
West	Fox	ΔM	0	-1.07966	-0.899635	0.190523	-1.20379	-1.78418	-2.32592	-1.36589	-0.62991	-1.26774	-2.33631	-4.22882	-3.6997	-3.06828	-2.5751	-0.993373	-1.28833	-1.66088	-1.91903	-1.18029	-1.17506	-1.37098	-2.39379	-2.18842	-2.05327	-2.03038	-2.19028	-2.25077	-1.92769	-2.43867	-4.18175	-2.33337	-3.17382	-2.94123	-4.42756	-4.77591	-4.12616	-4.16009	-4.4479	-4.22224	-3.2067	-3.09991	-3.34071	-4.48117	-3.76909	-5.3945	-5.68498
		ΔM error	11.5408	11.5402	11.5395	11.5388	11.5382	11.5368	11.5362	11.5356	11.5349	11.5343	11.5337	11.5332	11.5325	11.5319	11.5313	11.5307	11.5301	11.5296	11.529	11.5285	11.5279	11.5274	11.5268	11.5263	11.5258	11.5253	11.5248	11.5243	11.5238	11.5233	11.5228	11.5223	11.5219	11.5214	11.521	11.5205	11.5201	11.5197	11.5192	11.5188	11.5184	11.518	11.5176	11.5172	11.5168	11.5165	11.5161
		ΔSMB	0	0.0166494	-0.0133644	0.14001	0.0390953	-0.270794	-0.282955	-0.188626	-0.454701	-0.68271	-0.850177	-1.0004	-0.770563	-0.658539	-0.368024	-0.18517	-0.267009	-0.514606	-0.544591	-0.536147	-0.401079	-0.280471	-0.813475	-1.02548	-0.827377	-0.721974	-0.74632	-0.929907	-1.13067	-1.27622	-1.27402	-0.510962	0.0721335	-0.0561153	-0.258049	-0.249785	-0.181036	-0.140128	0.580429	1.16612	1.3171	1.09821	0.75275	0.767808	0.942937	0.738138	0.546513
		ΔSMB error	0.881829	0.882998	0.884073	0.885951	0.886516	0.887742	0.88891	0.890461	0.890624	0.89103	0.891407	0.891782	0.894548	0.896298	0.899231	0.901459	0.902176	0.902297	0.903405	0.904481	0.906538	0.908765	0.908211	0.909049	0.911015	0.912781	0.913689	0.914091	0.914402	0.914926	0.915853	0.923691	0.930998	0.930757	0.931211	0.932817	0.934382	0.936546	0.943257	0.948816	0.950936	0.951083	0.950937	0.952628	0.954968	0.955056	0.955542
East	Frost	ΔM	0	1.40819	-2.65302	2.89192	3.89532	0.175668	-1.17889	2.58862	0.895224	1.7796	0.487338	-0.994483	-1.47529	-7.8121	-6.30614	-4.59763	-0.32638	3.07624	5.35885	8.51177	9.73052	6.41115	4.7979	6.06105	8.18057	7.38663	7.51341	6.37164	5.71077	6.61962	5.81476	5.65619	11.0383	17.4279	16.9917	12.5953	6.03932	6.97623	8.52245	10.0785	7.70378	4.39021	5.15125	9.13067	11.7048	8.67548	4.85598
		ΔM error	20.2356	20.2334	20.231	20.2288	20.2269	20.2221	20.2199	20.2178	20.2156	20.2135	20.2114	20.21	20.2073	20.2053	20.2034	20.2014	20.1994	20.1975	20.1956	20.1937	20.1918	20.19	20.1882	20.1864	20.1847	20.1829	20.1812	20.1795	20.1779	20.1762	20.1746	20.173	20.1714	20.1699	20.1683	20.1668	20.1654	20.1639	20.1624	20.161	20.1596	20.1582	20.1569	20.1556	20.1543	20.153	20.1518
		ΔSMB	0	-1.5468	0.639192	1.63629	-1.22526	0.286354	1.95832	2.39171	0.509369	-1.93456	-3.55501	-4.6372	-5.87949	-3.52481	-2.3899	-0.833942	1.64509	2.93178	5.60037	4.28361	1.5444	0.784761	0.395549	-0.417254	0.547194	-0.127576	-0.452797	-1.59234	-2.13831	-3.05989	-1.70586	2.29131	3.43268	2.91446	0.784279	-1.10873	1.18676	4.46232	4.9514	5.74101	5.91903	7.44448	6.65896	5.5556	3.1328	1.01234	-0.0892077
		ΔSMB error	6.84079	6.8424	6.86381	6.88268	6.8788	6.91099	6.92979	6.94013	6.94187	6.94257	6.94463	6.94654	6.95195	6.97539	6.99199	7.01355	7.04052	7.058	7.08538	7.08675	7.08664	7.09327	7.10056	7.10727	7.11979	7.12496	7.13145	7.13486	7.14124	7.14368	7.16558	7.20242	7.2158	7.22221	7.22359	7.22255	7.24876	7.28372	7.29276	7.30636	7.31596	7.3324	7.33674	7.3401	7.34086	7.34263	7.34578
Peninsula	George_VI	ΔM	0	-1.17988	-21.0727	-16.7133	-7.83163	-11.3775	-14.3751	-17.6816	-7.88103	-4.06959	-11.967	-14.4397	-22.0892	-11.9948	-10.1962	-3.97146	-9.70027	-1.30671	0.942674	0.842995	-1.95988	-6.57682	-6.06216	-11.7857	-2.60463	2.79315	9.40474	7.8482	9.3883	10.5745	5.65672	2.65203	4.08504	10.8842	8.67234	10.7315	19.005	14.5987	13.9587	11.7722	8.58438	25.49	28.7997	20.37	21.3753	22.1934	23.7321
		ΔM error	44.1129	44.0986	44.083	44.0685	44.0561	44.0249	44.0107	43.9969	43.9828	43.9693	43.9555	43.9461	43.9286	43.9157	43.9029	43.8899	43.8774	43.8646	43.8523	43.8402	43.8279	43.8162	43.8042	43.7925	43.7816	43.7696	43.7586	43.7474	43.7367	43.7257	43.7151	43.7048	43.6944	43.6844	43.6742	43.6643	43.6551	43.6451	43.6358	43.6264	43.6174	43.6083	43.5995	43.591	43.5824	43.5742	43.5658
		ΔSMB	0	0.283377	4.56686	5.84608	3.7431	1.04546	2.48851	4.33653	3.67952	-0.669195	-4.8297	-5.63799	-4.67455	-4.85604	-1.07641	0.955257	4.24127	10.7637	10.9644	12.1067	14.5195	14.8221	9.56081	8.90396	11.8063	10.9706	10.5029	10.3974	8.37634	9.82455	12.4822	14.9402	20.3351	19.9456	19.0827	22.4148	21.7815	19.7729	20.9596	28.4567	35.9061	35.3733	31.9064	34.1132	36.0766	31.9327	29.661
		ΔSMB error	10.1923	10.2085	10.2496	10.2725	10.274	10.291	10.3125	10.3355	10.3467	10.3463	10.3469	10.3525	10.3754	10.3857	10.4249	10.4522	10.4967	10.5651	10.5751	10.5947	10.6206	10.639	10.6333	10.6497	10.6777	10.6868	10.6974	10.7102	10.713	10.7358	10.7643	10.7934	10.8416	10.8549	10.8678	10.8987	10.9083	10.9133	10.9305	11.0048	11.0782	11.0877	11.087	11.1133	11.1426	11.139	11.144
West	Getz	ΔM	0	-1.16124	-0.614211	7.992	0.172885	-7.80824	-0.603437	-4.80981	-2.90693	-3.15068	-4.04156	-2.30711	-12.4179	-3.69521	-12.2712	-13.4288	-8.82048	-9.1837	-10.0372	-19.041	-26.5238	-28.4653	-20.2413	-18.106	-22.9435	-38.4302	-40.7946	-41.1499	-27.7815	-27.7642	-40.3017	-24.1738	-30.0076	-30.1438	-22.1173	-28.686	-37.8877	-41.7788	-45.162	-47.5391	-46.9721	-53.9687	-46.1652	-45.6332	-46.8445	-49.2236	-55.3567
		ΔM error	40.3776	40.3524	40.3247	40.2991	40.2771	40.222	40.1969	40.1725	40.1476	40.1237	40.0992	40.0824	40.0515	40.0286	40.006	39.9828	39.9607	39.938	39.916	39.8946	39.8728	39.8519	39.8306	39.8099	39.7904	39.7692	39.7496	39.7296	39.7105	39.6911	39.6722	39.6539	39.6352	39.6174	39.5993	39.5817	39.5652	39.5473	39.5308	39.514	39.498	39.4818	39.4661	39.4509	39.4354	39.4208	39.4059
		ΔSMB	0	-2.1188	5.52112	12.8792	14.7509	9.8586	8.93032	9.7602	10.9758	7.94679	5.36568	1.44737	-3.80608	-3.83198	-2.44092	0.97228	2.658	0.173533	-2.56802	-4.22409	-2.19097	-1.71717	-5.34602	-9.60864	-14.0917	-14.0359	-13.0682	-8.8704	-2.76691	-0.859723	4.25105	7.846	7.58713	8.08345	4.19765	2.7908	1.26305	-3.69259	-5.94141	-6.11675	-3.34643	1.42156	2.59544	-0.167164	-0.337591	-2.33237	-3.83542
		ΔSMB error	11.9661	11.9771	12.0485	12.1237	12.1463	12.1596	12.1693	12.19	12.2155	12.2169	12.2229	12.2221	12.2256	12.2391	12.2612	12.2965	12.3216	12.3254	12.3303	12.3369	12.3626	12.3837	12.3834	12.3863	12.3867	12.4019	12.4197	12.4642	12.5225	12.5455	12.595	12.637	12.6482	12.6663	12.6659	12.6756	12.6848	12.6843	12.6897	12.7028	12.7333	12.777	12.7993	12.8015	12.815	12.8227	12.8349
West	Haynes	ΔM	0	0.12441	2.00987	3.15531	3.61924	1.06797	1.65695	1.35624	1.66148	-0.174291	-2.18712	-3.07816	-2.86691	-1.46453	-1.83447	-2.45216	-3.78682	-3.98507	-3.16581	-4.79372	-4.65831	-5.15185	-4.88895	-5.55501	-6.03252	-6.49593	-6.54373	-6.45599	-7.71805	-8.12592	-8.48621	-7.35291	-5.12391	-5.07353	-6.00143	-8.77317	-8.45895	-8.99786	-8.94721	-9.84301	-10.1362	-10.6391	-9.83868	-8.84563	-9.18467	-11.3285	-11.9047
		ΔM error	13.2895	13.2882	13.2867	13.2853	13.2841	13.2812	13.2798	13.2785	13.2772	13.2759	13.2746	13.2737	13.272	13.2708	13.2696	13.2683	13.2671	13.2659	13.2647	13.2636	13.2624	13.2613	13.2602	13.2591	13.258	13.2569	13.2559	13.2548	13.2538	13.2527	13.2517	13.2508	13.2498	13.2488	13.2479	13.2469	13.246	13.2451	13.2442	13.2433	13.2425	13.2416	13.2408	13.24	13.2392	13.2384	13.2376
		ΔSMB	0	-0.173745	0.333367	1.04119	1.13777	0.51779	0.416851	0.33957	0.217236	-0.0694142	-0.232564	-0.522821	-0.630088	-0.411018	0.0210559	0.366095	0.332951	0.0754559	-0.260903	-0.438294	-0.107685	0.11322	-0.292941	-0.736277	-0.92084	-0.832994	-0.65812	-0.569997	-0.327265	-0.382403	0.0999998	1.35336	1.73517	1.72261	1.59002	1.56339	1.52584	1.24268	1.30342	1.35043	1.45041	1.62758	1.54526	1.3029	1.31971	1.12573	0.772432
		ΔSMB error	1.02869	1.02912	1.0345	1.04172	1.04346	1.04416	1.04505	1.04604	1.04711	1.04743	1.04817	1.04817	1.04947	1.05211	1.05644	1.06009	1.06122	1.06155	1.06173	1.06229	1.0657	1.06859	1.06844	1.06859	1.06901	1.07087	1.07317	1.0749	1.07772	1.07813	1.08514	1.0986	1.10278	1.1038	1.10457	1.10584	1.10715	1.10746	1.10893	1.11044	1.11221	1.11436	1.1154	1.11573	1.11697	1.11765	1.11779
East	Holmes	ΔM	0	3.00049	1.47742	4.62729	5.67657	1.33787	3.23008	4.0762	3.52897	3.92812	3.13081	2.45091	3.15163	1.83406	1.45059	3.78292	3.82643	7.9747	10.495	10.8371	11.0985	7.42817	8.30531	8.04224	8.37419	5.89909	7.31053	7.17798	5.53484	7.64987	3.98901	7.52873	10.0921	10.1569	8.46839	7.34413	7.84161	8.21859	7.1082	4.92123	7.58837	9.91082	10.9655	10.5217	8.64782	4.89009	1.39294
		ΔM error	19.7495	19.7483	19.7469	19.7457	19.7447	19.742	19.7409	19.7397	19.7385	19.7374	19.7362	19.7354	19.7339	19.7329	19.7318	19.7307	19.7296	19.7286	19.7275	19.7265	19.7255	19.7245	19.7235	19.7225	19.7216	19.7206	19.7197	19.7187	19.7178	19.7169	19.716	19.7152	19.7143	19.7135	19.7126	19.7118	19.711	19.7102	19.7094	19.7086	19.7079	19.7071	19.7064	19.7057	19.7049	19.7043	19.7036
		ΔSMB	0	-0.511126	0.81959	1.58301	0.0124314	1.38547	2.25572	2.62443	1.61017	0.562013	-0.167733	-0.813508	-1.16702	-0.443208	-0.536434	0.216254	1.50552	2.5978	4.36823	3.64157	2.25592	2.00994	1.87739	1.72148	2.48595	1.75829	1.30468	0.520785	-0.0842023	-0.726249	0.0405152	2.05832	2.41295	2.00912	0.540625	-0.471	0.574194	2.03664	2.02663	1.89145	2.21711	3.54098	2.82641	1.92623	0.687813	-0.31605	-0.649453
		ΔSMB error	3.52456	3.52644	3.53909	3.55029	3.54759	3.57117	3.58066	3.58693	3.58747	3.58831	3.58962	3.59033	3.59438	3.6025	3.60596	3.61723	3.63042	3.64322	3.6612	3.66131	3.66133	3.66521	3.66915	3.67408	3.68226	3.6833	3.68558	3.6868	3.68916	3.68943	3.70184	3.72086	3.72571	3.72905	3.72899	3.72863	3.74048	3.75617	3.75935	3.76303	3.77063	3.78296	3.78381	3.78482	3.78511	3.78612	3.78844
West	Hull	ΔM	0	0.414304	-1.86228	0.648112	1.5105	0.959024	0.916403	0.349026	-0.206903	-0.182648	-1.51185	-0.357149	-2.23385	-1.49995	-1.53111	-2.63226	-3.94746	-5.90821	-4.35627	-3.25401	-4.45657	-5.51292	-6.14939	-5.48547	-4.19674	-6.34373	-6.85142	-6.63812	-4.18564	-3.56941	-3.98084	-2.00235	-3.5489	-3.76296	-2.53703	-3.07494	-4.48774	-5.77448	-8.74022	-7.6981	-7.71916	-7.7226	-5.22461	-5.92867	-5.12662	-6.16902	-6.90848
		ΔM error	18.7647	18.7641	18.7634	18.7627	18.7621	18.7607	18.7601	18.7595	18.7588	18.7582	18.7576	18.7571	18.7564	18.7558	18.7552	18.7546	18.754	18.7535	18.7529	18.7524	18.7518	18.7513	18.7507	18.7502	18.7497	18.7492	18.7487	18.7482	18.7477	18.7472	18.7467	18.7462	18.7458	18.7453	18.7448	18.7444	18.744	18.7435	18.7431	18.7427	18.7423	18.7419	18.7415	18.7411	18.7407	18.7403	18.74
		ΔSMB	0	-0.212533	0.740712	1.23875	1.26374	0.518044	0.285742	0.47446	0.710076	0.287167	-0.18455	-0.738728	-1.38736	-1.21858	-1.37413	-1.40467	-1.18461	-1.28703	-1.41151	-1.73878	-1.74553	-1.83775	-2.20241	-2.50065	-3.22023	-3.08699	-2.96552	-2.10819	-1.10416	-0.891758	-0.521856	-0.82621	-0.92402	-0.879531	-1.22193	-1.34137	-1.63275	-2.36535	-2.7396	-2.71624	-2.25373	-1.90395	-1.95147	-2.06578	-2.3681	-2.42617	-2.58063
		ΔSMB error	1.79292	1.79535	1.80379	1.80935	1.81117	1.81302	1.81407	1.81741	1.8213	1.82159	1.8222	1.82211	1.82318	1.82593	1.82738	1.82956	1.8328	1.83447	1.83607	1.83682	1.83921	1.84156	1.84236	1.84396	1.84376	1.84669	1.84895	1.85814	1.86864	1.8714	1.87582	1.87647	1.87842	1.88077	1.88146	1.88303	1.88402	1.88394	1.88479	1.88683	1.89168	1.89611	1.89781	1.89955	1.90048	1.90223	1.90362
West	Institute	ΔM	0	-7.68425	-5.00784	-3.73923	-0.39666	-1.55277	-2.19924	-6.45915	-5.84943	-6.85411	-11.9346	-14.8572	-14.7936	-12.864	-14.0625	-4.27726	-2.75117	-3.03667	-3.23059	-8.1294	-0.233007	-4.46596	-8.99382	-15.272	-9.12516	-5.62577	1.52172	-0.0758117	1.33054	-1.00069	-0.752367	-1.80256	1.92381	-0.720375	-4.39782	-1.64294	-2.69144	-3.84098	-3.16298	0.89209	1.57393	2.07531	-4.57472	-1.29666	-6.46472	-6.16357	-7.65846
		ΔM error	43.8577	43.615	43.3482	43.0993	42.8845	42.3427	42.0942	41.8509	41.6008	41.36	41.1124	40.9416	40.6252	40.3895	40.1551	39.9143	39.6827	39.4448	39.2122	38.9849	38.7515	38.5272	38.2969	38.072	37.8597	37.6271	37.4107	37.1889	36.9759	36.7576	36.5447	36.3371	36.1244	35.9204	35.7116	35.5082	35.3166	35.1073	34.9132	34.7147	34.5248	34.3307	34.142	33.9585	33.7713	33.5924	33.41
		ΔSMB	0	-0.259605	-0.0492155	0.960659	0.156781	-0.236452	-0.542073	1.16311	2.06007	0.229293	-0.96842	-2.31593	-2.86271	-1.43583	0.959591	1.93705	1.12177	0.676115	1.68395	4.28425	6.10212	5.34265	2.74462	4.13291	7.11141	6.75332	7.3215	6.88138	6.40379	6.22672	6.32824	7.51519	9.39659	9.91959	9.4294	8.27205	7.73872	9.66327	12.6216	13.4012	13.5293	13.3709	11.6879	10.9339	11.7508	11.2187	9.75033
		ΔSMB error	4.1334	4.1366	4.14395	4.15491	4.15554	4.16624	4.16924	4.18549	4.20173	4.19948	4.20108	4.20092	4.20508	4.21962	4.24198	4.25374	4.25478	4.25799	4.26875	4.29339	4.31195	4.3141	4.30865	4.33372	4.3661	4.36649	4.37482	4.37738	4.38011	4.38414	4.38894	4.40141	4.41864	4.42578	4.42851	4.42951	4.43125	4.44991	4.47684	4.48657	4.49144	4.49641	4.49581	4.498	4.50594	4.51055	4.51097
East	Jelbart	ΔM	0	-2.04494	-4.6083	-3.77361	-2.14436	-2.08761	-0.893532	-3.85866	-5.22815	-1.68209	-0.304678	-0.685764	-1.38341	-2.36809	-1.93435	0.24043	-3.30875	-3.88962	-3.83137	-3.99096	-2.30249	-3.31301	-3.54179	-3.86876	-3.15186	-3.21502	-3.86442	-5.36515	-5.36965	-4.6195	-2.42223	-4.46506	-3.77053	-4.69051	-4.52537	-2.25905	-2.97857	-4.4471	-7.42211	-6.37762	-5.09863	-6.25258	-2.45348	-3.20707	-4.45726	-1.86642	-1.16012
		ΔM error	17.2869	17.2856	17.2841	17.2827	17.2815	17.2785	17.2772	17.2758	17.2745	17.2732	17.2719	17.271	17.2693	17.2681	17.2668	17.2656	17.2644	17.2632	17.262	17.2609	17.2597	17.2586	17.2574	17.2563	17.2553	17.2541	17.2531	17.252	17.251	17.2499	17.2489	17.248	17.247	17.246	17.245	17.2441	17.2432	17.2423	17.2414	17.2405	17.2396	17.2388	17.2379	17.2371	17.2363	17.2355	17.2347
		ΔSMB	0	0.0794244	-0.0641133	0.200154	0.913269	0.626645	0.35726	-0.387989	-0.559009	-0.388769	-0.793603	-0.996297	-0.983281	-1.41476	-1.61827	-1.80527	-2.1644	-2.75918	-3.40714	-3.9077	-4.17829	-4.88981	-4.87705	-4.69619	-5.01416	-4.32949	-4.10516	-4.417	-4.52993	-4.95532	-5.64732	-6.22691	-6.82873	-7.40962	-7.17335	-6.82989	-6.96515	-7.121	-6.76969	-6.40785	-6.83645	-6.13103	-5.24295	-5.90104	-5.58329	-5.43412	-6.07053
		ΔSMB error	1.58892	1.5909	1.59183	1.59629	1.60309	1.60517	1.60622	1.60584	1.60725	1.60972	1.60989	1.61053	1.61321	1.61337	1.61424	1.61515	1.61572	1.61573	1.61575	1.61605	1.6168	1.61623	1.61902	1.6224	1.62284	1.62848	1.63216	1.63245	1.63369	1.63394	1.63396	1.63406	1.63422	1.63427	1.63717	1.6409	1.64186	1.64291	1.64652	1.65065	1.64957	1.65789	1.66804	1.66609	1.67005	1.67365	1.6732
East	Jutulstraumen	ΔM	0	-3.50823	-8.21541	-3.44973	2.71854	-8.39396	1.83098	-5.75766	-6.41569	-5.19272	-7.47668	-9.82072	-5.86276	-8.88927	-12.6779	-4.32659	-6.89593	-10.4448	-13.2959	-10.92	-14.75	-10.9596	-15.8355	-17.1634	-10.0756	-16.7722	-16.4389	-25.3319	-23.8179	-12.7117	-9.4768	-7.90245	-9.44651	-18.7088	-23.7532	-24.7447	-21.6528	-18.4536	-20.2034	-17.3942	-14.745	-17.8609	-6.84724	-4.39918	-10.7727	-10.796	-8.62398
		ΔM error	30.3826	30.3713	30.3589	30.3474	30.3375	30.3128	30.3015	30.2906	30.2794	30.2687	30.2577	30.2502	30.2363	30.2261	30.216	30.2056	30.1957	30.1855	30.1757	30.1661	30.1564	30.147	30.1375	30.1283	30.1196	30.1101	30.1013	30.0924	30.0839	30.0752	30.0668	30.0586	30.0503	30.0423	30.0342	30.0264	30.0191	30.0111	30.0037	29.9963	29.9891	29.9819	29.9749	29.9681	29.9613	29.9547	29.9481
		ΔSMB	0	0.180052	-0.627555	0.515173	2.52201	2.6941	1.66854	-0.659383	-1.01415	-1.52918	-4.43245	-4.91236	-3.39063	-4.26457	-4.83573	-5.57387	-5.55867	-7.45296	-9.63208	-11.448	-12.4283	-15.0012	-15.3144	-14.7153	-15.4052	-14.0075	-13.7442	-14.4425	-13.8991	-13.916	-16.1084	-17.8768	-19.676	-22.2361	-21.77	-19.6728	-20.312	-21.6717	-21.3579	-19.2217	-19.2403	-17.7644	-15.6854	-17.4996	-16.0849	-15.0669	-16.9594
		ΔSMB error	5.28718	5.29356	5.29522	5.31017	5.32997	5.34256	5.34586	5.34519	5.34956	5.35502	5.35189	5.35611	5.3762	5.37817	5.38263	5.38695	5.39384	5.39332	5.39371	5.39467	5.39705	5.39525	5.40323	5.41342	5.41649	5.42975	5.43743	5.44013	5.44856	5.45532	5.45472	5.45533	5.45649	5.45435	5.46605	5.48506	5.48776	5.48883	5.49679	5.51533	5.52074	5.5395	5.56376	5.55987	5.5748	5.5886	5.5871
West	Kamb	ΔM	0	17.5026	22.0613	26.62	18.8147	21.7893	26.7628	24.994	26.5617	26.9731	25.1989	24.7649	24.0061	25.5079	27.9739	29.478	30.9712	32.4805	32.1113	35.2625	38.2013	38.6876	39.3343	40.0281	39.8364	40.938	41.3449	42.2471	43.0106	48.6494	55.605	57.8605	59.9344	61.1507	59.2617	64.3749	63.7357	64.8435	66.1804	67.9514	67.7407	67.4182	69.624	70.5286	73.8294	77.2177	80.6018
		ΔM error	14.2926	14.2523	14.2081	14.167	14.1317	14.0429	14.0023	13.9628	13.9222	13.8833	13.8434	13.8159	13.7652	13.7276	13.6903	13.6521	13.6155	13.578	13.5414	13.5058	13.4694	13.4345	13.3988	13.364	13.3313	13.2955	13.2624	13.2286	13.1962	13.1631	13.1309	13.0997	13.0678	13.0373	13.0062	12.976	12.9476	12.9167	12.8882	12.8591	12.8314	12.8031	12.7758	12.7493	12.7223	12.6966	12.6705
		∫δSMB	0	1.44727	5.00652	6.78393	7.63278	9.31875	10.5777	12.2435	14.0494	14.4856	14.6948	15.4219	18.2942	20.5727	21.6356	23.6434	25.5298	26.6339	27.864	28.7307	29.5623	29.9542	30.8028	32.2053	32.6861	34.1266	36.3152	39.1875	41.6766	43.5706	45.159	46.6543	48.3082	49.261	50.3293	52.6968	54.0117	54.5443	55.5881	57.0688	58.8583	60.3514	61.5785	62.9727	63.9531	64.5254	65.0033
		∫δSMB error	3.06457	3.07144	3.08959	3.09546	3.09657	3.09924	3.10154	3.10632	3.11151	3.11181	3.11222	3.11306	3.12366	3.13332	3.13437	3.1409	3.1469	3.14864	3.151	3.15232	3.15336	3.15358	3.15598	3.15942	3.15956	3.16261	3.17047	3.18316	3.19304	3.19864	3.20251	3.2061	3.21015	3.21174	3.21429	3.22196	3.22563	3.22571	3.22743	3.23082	3.23576	3.23931	3.24159	3.24455	3.24618	3.24661	3.247
West	Kohler	ΔM	0	-0.407636	1.55531	1.50613	-1.32671	-7.77352	-7.21205	-6.13607	-4.28501	-6.35774	-7.7302	-10.8778	-13.1211	-12.8733	-14.3438	-11.3058	-9.21923	-8.67797	-11.9956	-15.3359	-13.1243	-14.2107	-14.9771	-16.4831	-17.538	-19.2599	-19.5116	-22.0971	-21.0491	-20.6638	-21.2385	-19.7641	-17.0762	-19.0962	-21.5125	-23.0105	-22.7256	-24.942	-25.5181	-28.0681	-25.7455	-27.4803	-26.9194	-24.6858	-26.2461	-29.8031	-30.9907
		ΔM error	22.0036	21.9993	21.9946	21.9903	21.9865	21.9772	21.9729	21.9688	21.9645	21.9605	21.9563	21.9535	21.9482	21.9444	21.9405	21.9366	21.9329	21.929	21.9253	21.9217	21.918	21.9145	21.9109	21.9074	21.9041	21.9006	21.8973	21.8939	21.8907	21.8874	21.8842	21.8811	21.878	21.875	21.872	21.869	21.8663	21.8632	21.8605	21.8577	21.855	21.8523	21.8496	21.8471	21.8445	21.842	21.8395
		ΔSMB	0	-0.53035	0.439215	1.9256	2.42881	1.30541	1.04201	0.799077	0.513698	0.000356244	-0.268943	-0.889817	-1.6152	-1.41622	-0.599989	0.175199	0.334235	-0.255468	-0.922603	-1.10987	-0.339848	0.112645	-0.478378	-1.35511	-2.03502	-2.04445	-1.76406	-1.58857	-1.04844	-1.22589	-0.0353565	2.37777	2.74582	2.74465	2.32384	2.25378	2.1119	1.42493	1.37307	1.37706	1.64812	2.2274	2.21206	1.52692	1.57183	1.16351	0.666703
		ΔSMB error	2.06392	2.06454	2.07416	2.08896	2.09493	2.0962	2.09768	2.09924	2.10099	2.10179	2.1034	2.10332	2.10395	2.10786	2.1158	2.1234	2.12706	2.12732	2.12762	2.12944	2.13679	2.14248	2.14256	2.14276	2.14287	2.14554	2.14954	2.15288	2.15883	2.1587	2.17586	2.2026	2.20611	2.20877	2.20946	2.21188	2.21424	2.21456	2.21657	2.21908	2.22291	2.22844	2.23159	2.2315	2.23397	2.23535	2.23649
East	Lambert	ΔM	0	4.02808	9.51097	13.3656	13.4752	14.8364	16.348	16.6327	14.964	11.384	-1.2494	-4.6717	1.05052	9.14978	6.159	9.66146	10.9426	5.71591	12.512	14.5923	14.7752	11.2836	6.60344	2.21059	-3.02012	1.18761	9.38079	10.2878	8.599	11.8397	15.6164	18.8212	13.9502	17.0554	9.63392	7.68411	5.14713	10.2894	16.6815	25.5368	21.5644	18.7242	19.8723	21.8455	22.6132	19.4699	15.5074
		ΔM error	30.3316	30.2062	30.0685	29.9402	29.8297	29.5516	29.4243	29.3	29.1723	29.0495	28.9236	28.8368	28.6763	28.557	28.4385	28.317	28.2003	28.0807	27.9639	27.85	27.7332	27.6212	27.5065	27.3946	27.2891	27.1738	27.0667	26.9572	26.8522	26.7448	26.6402	26.5384	26.4343	26.3348	26.233	26.134	26.041	25.9396	25.8457	25.7499	25.6584	25.5651	25.4745	25.3867	25.2972	25.2119	25.125
		ΔSMB	0	2.1638	2.37242	1.72108	1.50896	0.555029	-0.112477	-0.337371	-1.45912	-2.35873	-3.33064	-3.41956	-2.77005	-2.93636	-1.99358	-0.73873	-1.03908	0.51997	1.01194	-0.308186	-0.065566	-0.432698	-2.1058	-4.07479	-3.68165	-2.60208	-3.32188	-2.79753	-2.13941	-2.1786	-2.51154	-2.80604	-2.92658	-2.88632	-3.03593	-2.80904	-2.63927	-1.09534	-0.153358	-2.16616	-2.25085	-1.76687	-1.52772	-0.67992	0.547762	0.647399	-0.295328
		ΔSMB error	3.63981	3.66083	3.66691	3.66879	3.672	3.6789	3.6817	3.68565	3.68624	3.68761	3.68863	3.69161	3.70182	3.70507	3.71692	3.73131	3.73353	3.74866	3.76033	3.75946	3.76525	3.76848	3.76873	3.76734	3.77616	3.78944	3.79011	3.79794	3.80636	3.81076	3.81395	3.81714	3.82124	3.82601	3.82979	3.83596	3.84064	3.85652	3.87172	3.86829	3.87368	3.88074	3.88677	3.89623	3.908	3.91467	3.91556
West	Land	ΔM	0	0.311137	-1.78038	-1.30621	-1.35874	-0.395426	-0.518553	0.396021	0.262024	0.991941	0.912544	1.6977	-0.776012	-1.85231	-0.771414	-1.50228	-3.44683	-3.03612	-1.19493	-2.02195	-3.6272	-6.27537	-5.83566	-6.0566	-4.52761	-4.49917	-5.67032	-5.4159	-4.37618	-4.78896	-5.00395	-4.26035	-4.77579	-4.66071	-3.71766	-4.76918	-3.34899	-4.25065	-6.87337	-6.75017	-5.01033	-5.85839	-3.77275	-4.74513	-4.38839	-4.2923	-5.1718
		ΔM error	17.102	17.1019	17.1018	17.1017	17.1016	17.1013	17.1012	17.1011	17.101	17.1009	17.1008	17.1008	17.1007	17.1006	17.1005	17.1004	17.1003	17.1002	17.1001	17.1	17.0999	17.0998	17.0998	17.0997	17.0996	17.0995	17.0994	17.0994	17.0993	17.0992	17.0991	17.099	17.099	17.0989	17.0988	17.0988	17.0987	17.0986	17.0986	17.0985	17.0984	17.0984	17.0983	17.0982	17.0982	17.0981	17.0981
		ΔSMB	0	-0.187731	0.564577	0.858724	0.91038	0.209581	-0.132339	0.0161967	0.359939	0.0395177	-0.402965	-0.811941	-1.32168	-1.14035	-1.49602	-1.75776	-1.62414	-1.6875	-1.7537	-2.04895	-2.21112	-2.44755	-2.74481	-2.92271	-3.59929	-3.54588	-3.44906	-2.52413	-1.53232	-1.31343	-1.12601	-1.64495	-1.82373	-1.8838	-2.18305	-2.20609	-2.45541	-3.1463	-3.52662	-3.4689	-2.94325	-2.76009	-2.80951	-2.69271	-3.00159	-2.91079	-2.99679
		ΔSMB error	1.71681	1.71924	1.72601	1.72984	1.73184	1.73361	1.7342	1.73731	1.74154	1.74217	1.7427	1.74279	1.74422	1.74699	1.74764	1.74884	1.75144	1.75326	1.75497	1.75589	1.75745	1.7589	1.76013	1.76209	1.76186	1.76431	1.76632	1.776	1.78657	1.78917	1.79269	1.79257	1.79411	1.79587	1.79669	1.79854	1.79961	1.79956	1.80027	1.80248	1.80755	1.8111	1.81299	1.81578	1.81647	1.81884	1.82047
Peninsula	LarsenC	ΔM	0	2.03626	1.45509	0.225874	-0.580992	8.73099	7.7755	4.35233	6.92109	9.89781	14.8987	10.0082	5.93701	0.178133	2.91485	7.73197	8.97872	5.90739	7.88731	6.59812	10.5183	8.36136	11.3444	2.45217	-0.571646	0.0439784	5.17154	7.76609	8.54956	7.20079	8.4811	3.11121	1.99901	-0.621315	-0.137225	-0.596147	-1.44589	-2.10524	4.20683	4.03996	3.93534	1.28243	6.68975	11.0463	5.28861	0.759861	-0.111617
		ΔM error	29.4203	29.4161	29.4115	29.4072	29.4035	29.3943	29.3901	29.3861	29.3819	29.3779	29.3738	29.371	29.3659	29.3621	29.3583	29.3545	29.3508	29.347	29.3434	29.3398	29.3362	29.3328	29.3292	29.3258	29.3226	29.3191	29.3158	29.3125	29.3093	29.3061	29.303	29.3	29.2969	29.294	29.291	29.2881	29.2854	29.2824	29.2797	29.2769	29.2743	29.2716	29.269	29.2665	29.264	29.2616	29.2591
		ΔSMB	0	0.180439	0.258779	0.220006	0.0208774	0.569187	1.21968	1.12433	1.15434	1.02731	0.721109	0.733294	0.997717	0.939618	0.655621	0.259144	-0.13138	0.201155	0.398389	0.241612	0.178785	0.521246	0.729259	0.775851	1.07984	0.929011	0.410239	-0.277404	-1.12504	-1.36469	-1.61131	-1.75875	-1.72144	-1.98599	-2.03607	-2.34424	-1.46859	-0.885558	-0.581981	-0.0666918	-0.345664	-0.833612	-1.62717	-1.3475	-1.25099	-1.34755	-1.18286
		ΔSMB error	2.3644	2.36896	2.37314	2.37651	2.37859	2.39074	2.39924	2.40205	2.4059	2.40888	2.41098	2.4136	2.41992	2.42331	2.4254	2.42728	2.42917	2.43457	2.43943	2.44206	2.44533	2.45087	2.45573	2.45963	2.4647	2.46768	2.46886	2.46977	2.47001	2.47258	2.47504	2.47814	2.48217	2.48444	2.48785	2.48973	2.49917	2.50771	2.51331	2.52109	2.52265	2.52477	2.52558	2.53019	2.53437	2.53722	2.5415
East	Lazarev	ΔM	0	0.507342	3.41149	2.93961	1.46635	1.00785	2.69035	2.63459	0.479453	3.13889	-0.326669	1.33303	0.675906	3.03802	1.72109	0.497612	2.09062	2.13028	2.58614	1.32235	2.05685	1.16368	1.62837	0.548891	2.03398	1.80872	1.22887	1.32537	3.1533	4.83787	5.37171	4.92479	4.46261	4.03798	7.16925	4.65394	2.56761	3.63411	4.15206	4.57349	3.75208	3.54397	5.65556	2.67161	5.37975	7.25952	8.6858
		ΔM error	19.7407	19.7397	19.7385	19.7374	19.7365	19.7342	19.7332	19.7321	19.7311	19.7301	19.7291	19.7284	19.7271	19.7261	19.7252	19.7242	19.7233	19.7224	19.7215	19.7206	19.7197	19.7188	19.7179	19.717	19.7162	19.7154	19.7146	19.7137	19.7129	19.7121	19.7113	19.7106	19.7098	19.7091	19.7083	19.7076	19.7069	19.7062	19.7055	19.7048	19.7042	19.7035	19.7029	19.7022	19.7016	19.701	19.7004
		ΔSMB	0	-0.143374	-0.401407	0.0585002	0.625273	0.533341	0.232486	0.0176369	0.337738	0.252686	-0.464965	-0.277451	1.13055	0.691144	0.433793	0.425401	0.485623	0.169199	-0.270998	-0.62659	-0.799225	-1.265	-1.6922	-1.6397	-1.34807	-1.40592	-1.51049	-1.24042	-0.683244	-0.347632	-0.51471	-0.814645	-1.00123	-1.36881	-1.5201	-1.57381	-1.69112	-2.04179	-2.15111	-1.54248	-1.59895	-1.3204	-0.785753	-1.09355	-1.00951	-1.35493	-1.82436
		ΔSMB error	1.04065	1.04107	1.04075	1.04521	1.0509	1.05216	1.05217	1.05283	1.0549	1.05656	1.05453	1.05776	1.07485	1.07276	1.07328	1.0743	1.07576	1.0756	1.0757	1.07599	1.07633	1.07633	1.0761	1.07764	1.07999	1.08065	1.081	1.08357	1.08804	1.09058	1.09118	1.09131	1.09166	1.09163	1.09201	1.09268	1.09311	1.09304	1.0939	1.0981	1.09919	1.10385	1.11022	1.10964	1.11103	1.11089	1.11096
East	Lennox-King	ΔM	0	-0.855355	-0.942039	-0.452493	-0.105138	-0.371097	-0.414395	-0.627741	-0.260731	-0.3192	-0.436216	-0.598364	-0.826052	-0.541782	-1.04338	-0.748458	-0.941831	-1.48453	-0.728633	-1.04299	-0.558235	-0.967862	-1.33079	-1.29944	-1.43057	-1.60949	-1.91569	-1.78104	-1.44325	-1.0381	-1.53883	-1.52932	-1.8563	-1.48548	-1.63864	-1.88191	-2.25864	-2.11654	-1.88994	-1.59988	-0.896967	-2.21543	-1.54766	-1.31059	-1.48173	-1.40518	-1.5368
		ΔM error	14.7011	14.6962	14.6908	14.6859	14.6816	14.671	14.6661	14.6614	14.6566	14.652	14.6473	14.644	14.6381	14.6337	14.6293	14.6248	14.6206	14.6162	14.612	14.6079	14.6037	14.5996	14.5955	14.5916	14.5878	14.5837	14.58	14.5761	14.5725	14.5687	14.5651	14.5616	14.558	14.5546	14.5511	14.5477	14.5446	14.5412	14.538	14.5348	14.5317	14.5286	14.5256	14.5227	14.5197	14.5169	14.5141
		ΔSMB	0	-0.139416	-0.104362	0.0563547	0.107709	-0.083769	-0.193729	-0.282003	-0.346024	-0.526677	-0.64195	-0.696003	-0.79181	-0.803268	-0.744805	-0.726807	-0.823548	-0.972277	-1.06632	-1.10728	-1.17856	-1.35525	-1.34237	-1.23818	-1.3496	-1.40853	-1.42521	-1.36556	-1.31361	-1.38702	-1.40801	-1.30988	-1.27513	-1.22152	-1.26766	-1.18972	-1.09991	-1.15056	-1.10124	-1.05912	-0.978181	-0.91786	-0.828948	-0.869865	-0.972756	-0.998494	-1.03214
		ΔSMB error	0.348597	0.34846	0.349099	0.350482	0.351156	0.351276	0.351323	0.351443	0.351644	0.351601	0.351644	0.351713	0.351861	0.352177	0.352836	0.353314	0.353362	0.353352	0.35344	0.353617	0.353766	0.353573	0.354464	0.355634	0.355515	0.355694	0.355987	0.356663	0.357275	0.357362	0.357799	0.358668	0.359207	0.359831	0.359944	0.36095	0.362054	0.362214	0.362806	0.363414	0.364208	0.364894	0.365721	0.365945	0.365981	0.366222	0.366448
East	Lillie	ΔM	0	4.00064	0.629168	1.79908	-0.543411	-1.95588	-1.38288	-2.9764	1.42583	2.53024	6.00821	4.18996	-0.935481	1.43981	3.70563	7.0461	4.79441	2.58784	5.17732	3.25961	5.27549	3.16825	4.22108	-0.475588	1.45224	3.07052	4.53771	2.13487	2.6435	1.71233	4.7245	-1.27268	-0.663223	-2.43058	-4.84141	-4.14989	-0.211285	1.70392	-2.50909	-3.13873	2.18074	4.70219	6.47092	2.772	2.47811	2.5449	3.36033
		ΔM error	24.9533	24.953	24.9528	24.9525	24.9523	24.9518	24.9516	24.9514	24.9512	24.951	24.9507	24.9506	24.9503	24.9501	24.9499	24.9497	24.9495	24.9493	24.9491	24.9489	24.9487	24.9485	24.9483	24.9482	24.948	24.9478	24.9476	24.9474	24.9473	24.9471	24.9469	24.9468	24.9466	24.9464	24.9463	24.9461	24.946	24.9458	24.9457	24.9455	24.9454	24.9452	24.9451	24.945	24.9448	24.9447	24.9446
		ΔSMB	0	-0.0159895	0.0958501	-0.13778	-0.349002	-0.262447	0.0922169	-0.168887	-0.387939	-0.603731	-0.588241	-0.14834	0.568302	0.655491	0.594887	0.47061	0.414825	0.317939	0.311554	0.128723	-0.0494319	-0.148895	-0.491013	-0.557156	-0.439285	-0.552146	-0.535331	-0.532336	-0.709969	-0.48759	-0.473967	-0.709089	-0.86238	-1.06725	-1.19226	-1.22047	-0.974857	-0.665316	-0.245555	-0.158667	-0.430191	-0.694526	-0.865132	-0.888079	-0.928965	-0.934158	-1.05962
		ΔSMB error	0.696357	0.697308	0.698775	0.698766	0.698937	0.701906	0.705785	0.705364	0.705682	0.705564	0.707033	0.711209	0.718805	0.719753	0.720422	0.720742	0.72129	0.721707	0.722417	0.722651	0.722941	0.723429	0.723224	0.723987	0.725308	0.725639	0.726581	0.727604	0.727688	0.729647	0.731121	0.73107	0.731395	0.731571	0.731815	0.732685	0.734858	0.737806	0.741402	0.743248	0.74304	0.743107	0.743466	0.744076	0.744727	0.745478	0.745798
West	MacAyeal	ΔM	0	-4.4455	-1.58133	6.95388	11.4003	6.17664	2.75106	0.00274109	0.521118	-1.01287	-7.3609	-9.33643	-8.74321	-5.03196	-3.49177	-4.45869	-3.83313	-6.9011	-6.18062	-9.92166	-9.83875	-12.509	-13.6414	-8.93156	-6.80285	-2.01017	-0.0805072	-1.83134	2.19989	4.28367	7.38505	3.59595	3.90685	2.89288	-0.586923	0.956989	-2.65374	-4.66265	-5.41523	-1.23869	-1.61487	1.96157	-3.33225	-8.17728	-9.96309	-8.92232	-7.06821
		ΔM error	25.0759	25.0352	24.9906	24.9492	24.9137	24.8245	24.7838	24.7442	24.7037	24.6648	24.625	24.5977	24.5472	24.5098	24.4728	24.4349	24.3987	24.3616	24.3255	24.2904	24.2545	24.2201	24.185	24.1509	24.1188	24.0838	24.0514	24.0183	23.9867	23.9545	23.9231	23.8927	23.8617	23.8321	23.802	23.7727	23.7453	23.7154	23.6879	23.6599	23.6332	23.606	23.5797	23.5542	23.5283	23.5037	23.4787
		ΔSMB	0	-0.112784	2.32021	2.05323	1.53327	0.169238	0.166783	0.655208	1.1317	-0.0608344	-1.42623	-1.59493	-0.946508	0.0464906	-0.0605114	0.00504298	0.899895	1.88974	2.80543	2.68594	1.7908	0.440679	-0.00935294	0.0743014	-1.21763	-1.04592	-0.390116	2.25068	4.49364	5.18273	5.20981	4.52162	4.02926	2.64137	2.16238	2.98388	2.5188	1.03783	0.323419	0.183956	0.492661	0.0600681	-0.526895	-0.172151	-1.40077	-1.49161	-1.80577
		ΔSMB error	4.24025	4.25023	4.27247	4.2762	4.27855	4.28439	4.28944	4.2974	4.30519	4.30618	4.30734	4.30989	4.321	4.33212	4.3365	4.34213	4.35241	4.36361	4.37367	4.37914	4.38062	4.38111	4.38666	4.39392	4.39423	4.39998	4.40865	4.43389	4.45662	4.46439	4.47032	4.47227	4.47537	4.47541	4.47982	4.48882	4.49192	4.49213	4.49461	4.49884	4.50515	4.50916	4.51282	4.51948	4.51971	4.52463	4.52938
East	MacRobertson_Land	ΔM	0	12.3622	13.7013	8.03265	9.37769	10.3279	8.78013	9.20996	8.26837	3.78388	2.73603	-1.2026	3.95932	3.65371	3.33855	4.80137	5.15719	3.7965	8.82869	8.2152	9.18739	5.10438	7.69802	14.6571	10.0585	14.75	17.4519	15.1628	14.4951	16.5913	13.4492	13.907	12.4968	11.5329	15.6226	17.2918	19.3532	19.2555	18.4094	17.5741	19.5793	21.0959	27.6125	20.4275	17.684	20.1384	24.0152
		ΔM error	28.6574	28.6327	28.6057	28.5807	28.5592	28.5053	28.4808	28.457	28.4326	28.4092	28.3852	28.3688	28.3385	28.3161	28.2939	28.2712	28.2495	28.2273	28.2058	28.1848	28.1634	28.1429	28.122	28.1016	28.0825	28.0617	28.0425	28.0228	28.0041	27.9849	27.9664	27.9484	27.93	27.9125	27.8947	27.8774	27.8612	27.8436	27.8273	27.8108	27.7951	27.7791	27.7636	27.7486	27.7334	27.7189	27.7043
		ΔSMB	0	1.48831	1.35782	0.28604	0.164543	0.717415	0.76733	-0.353744	-1.84046	-2.45075	-0.201596	2.15484	1.8195	0.647503	-0.200382	-0.626382	-0.300729	0.826442	0.674961	-1.30424	-0.436462	2.23018	2.1764	1.92585	3.18939	3.88982	2.97837	2.92838	2.87807	2.39274	1.95845	2.66871	2.03246	3.41886	6.38433	6.73949	5.72378	5.47444	3.99477	3.4636	3.59855	2.37119	1.92358	2.79823	7.23325	9.16796	7.99878
		ΔSMB error	4.00339	4.01653	4.01946	4.01935	4.02324	4.03553	4.0395	4.03984	4.04036	4.04042	4.06163	4.0846	4.08737	4.08819	4.08916	4.09098	4.09672	4.10597	4.11019	4.10646	4.1221	4.14538	4.14752	4.15005	4.16086	4.17216	4.17251	4.17612	4.17961	4.18242	4.18647	4.19382	4.19405	4.20725	4.23106	4.23896	4.23895	4.2417	4.24116	4.24425	4.24854	4.24828	4.25065	4.25804	4.29852	4.32877	4.32639
East	Mariner	ΔM	0	-1.06595	-2.39581	-0.109341	1.14664	-1.35473	0.764318	-0.22246	0.212444	0.0446289	1.96033	3.32824	2.06709	1.85373	3.94128	6.49521	5.44849	1.15892	-0.074051	1.31339	2.32288	1.18741	2.10731	0.233916	0.633418	0.942291	0.93383	0.0582703	3.2841	4.21179	2.13104	4.06082	3.19954	1.71652	2.95467	2.76938	1.11831	1.90036	1.93444	-0.383119	3.45153	2.93856	2.06234	3.99549	3.17883	1.33798	0.487586
		ΔM error	23.7198	23.7177	23.7155	23.7134	23.7116	23.707	23.705	23.703	23.7009	23.699	23.697	23.6956	23.6931	23.6912	23.6894	23.6875	23.6857	23.6838	23.6821	23.6803	23.6785	23.6768	23.6751	23.6734	23.6718	23.6701	23.6685	23.6669	23.6654	23.6638	23.6623	23.6608	23.6593	23.6578	23.6564	23.6549	23.6536	23.6522	23.6508	23.6495	23.6482	23.6469	23.6456	23.6444	23.6431	23.642	23.6408
		ΔSMB	0	-0.00283756	-0.0175359	-0.0802145	-0.058603	-0.158933	-0.120508	-0.167427	-0.171384	0.0487718	0.251956	0.537478	0.941576	0.818943	0.689092	0.583402	0.482347	0.325235	0.215834	0.0891843	0.0547367	0.00372921	0.110071	0.440325	0.463299	0.371497	0.27288	0.273095	0.225512	0.205113	0.184816	0.0420029	-0.154146	-0.0856526	0.0964783	0.116459	0.218666	0.144091	0.0998497	0.125583	0.0621719	-0.157819	-0.126875	-0.0577387	-0.0629889	-0.0710019	-0.0338031
		ΔSMB error	0.450097	0.450588	0.451161	0.451478	0.452053	0.45281	0.453572	0.453933	0.454798	0.456828	0.458918	0.461843	0.466419	0.466201	0.466382	0.466523	0.466703	0.466736	0.466904	0.466953	0.467484	0.467651	0.469521	0.472705	0.473242	0.473482	0.473645	0.474175	0.474521	0.475003	0.475526	0.475606	0.475375	0.476836	0.478782	0.479436	0.4806	0.480779	0.481138	0.481748	0.482179	0.482004	0.482835	0.483811	0.48433	0.484822	0.485757
East	Matusevitch	ΔM	0	-0.700681	-0.992032	-1.29663	-1.71686	0.64206	-0.468825	-2.66051	-3.28285	-2.30591	-2.39308	-2.82144	-4.80973	-4.62954	-3.21691	-2.55616	-2.89404	-2.95957	-3.16879	-2.72603	-1.85445	-2.22634	-2.09937	-2.18724	-4.07389	-3.61701	-2.39999	-1.95939	-0.919977	-3.19084	-3.41272	-4.26587	-4.06373	-4.12349	-5.46237	-5.0229	-4.28859	-4.55198	-5.15126	-4.18361	-2.83001	-2.10962	-2.07075	-4.75994	-5.26379	-4.08124	-4.68539
		ΔM error	12.2438	12.2437	12.2435	12.2434	12.2433	12.243	12.2428	12.2427	12.2426	12.2424	12.2423	12.2422	12.2421	12.2419	12.2418	12.2417	12.2416	12.2415	12.2413	12.2412	12.2411	12.241	12.2409	12.2408	12.2407	12.2406	12.2405	12.2404	12.2403	12.2402	12.2401	12.24	12.2399	12.2398	12.2397	12.2396	12.2395	12.2394	12.2393	12.2392	12.2391	12.2391	12.239	12.2389	12.2388	12.2387	12.2387
		ΔSMB	0	-0.0925977	0.0322746	-0.180142	-0.358601	-0.134983	0.139485	-0.134796	-0.368388	-0.571338	-0.707245	-0.583634	-0.196741	0.0716973	0.116616	0.0577337	0.0649389	0.0161308	0.175335	0.123484	-0.0297499	-0.0378313	-0.290093	-0.501226	-0.410026	-0.237933	-0.240499	-0.439574	-0.613195	-0.518285	-0.549718	-0.598651	-0.558008	-0.785724	-0.847506	-0.848626	-0.783902	-0.60498	-0.102217	0.130118	-0.0371723	-0.177579	-0.365377	-0.368083	-0.36596	-0.406576	-0.500751
		ΔSMB error	0.643849	0.644521	0.645893	0.645919	0.646143	0.649384	0.652518	0.652122	0.652327	0.652365	0.652705	0.653917	0.657651	0.660081	0.661259	0.661774	0.662578	0.663159	0.664697	0.665391	0.665635	0.666256	0.666289	0.666501	0.667622	0.66938	0.670151	0.670221	0.670319	0.671531	0.672414	0.673164	0.674392	0.674326	0.674771	0.675539	0.67652	0.678397	0.682972	0.686004	0.685806	0.686156	0.686272	0.686936	0.687678	0.688199	0.688546
East	Mellor	ΔM	0	0.958975	8.56932	10.4193	9.86856	9.81186	9.42357	5.41038	1.9429	1.5868	1.17036	-1.04967	0.66532	4.32134	2.51072	8.64386	11.3749	9.05324	15.0602	7.22165	5.71753	3.74384	3.44182	1.12134	-4.78565	3.11636	10.2996	8.28102	4.05625	8.20563	9.27675	7.46171	0.891691	-4.74513	-7.13514	-11.8333	-16.547	-17.5879	-11.1168	-5.70209	-4.96962	-12.0367	-13.3628	-14.1423	-11.2469	-15.7457	-18.1626
		ΔM error	24.7076	24.6244	24.5332	24.4483	24.3752	24.1915	24.1075	24.0255	23.9414	23.8607	23.7778	23.7208	23.6154	23.5372	23.4596	23.38	23.3037	23.2255	23.1493	23.0749	22.9988	22.9259	22.8512	22.7785	22.71	22.6351	22.5657	22.4948	22.4268	22.3574	22.2898	22.2241	22.157	22.0928	22.0273	21.9636	21.9039	21.8388	21.7785	21.7171	21.6585	21.5988	21.5409	21.4848	21.4277	21.3733	21.318
		ΔSMB	0	0.539339	0.418227	-0.208997	-0.649227	-0.643158	-1.24796	-1.6439	-2.52172	-2.84815	-2.73423	-2.40934	-1.80544	-2.09598	-1.38375	-0.679979	-0.742749	0.39057	1.17186	-0.211005	0.168327	0.409479	-0.922288	-1.83673	-1.91984	-1.7109	-2.21394	-1.55443	-0.819974	-1.35633	-1.30662	-0.803244	-0.934604	0.785968	1.96458	2.08874	2.23932	2.17366	2.14113	1.00849	1.8128	3.09803	2.96169	3.9709	5.68731	5.75328	5.19219
		ΔSMB error	3.4071	3.41449	3.41811	3.41977	3.42179	3.43135	3.43323	3.43577	3.43667	3.43956	3.44424	3.44913	3.45892	3.46158	3.46989	3.47853	3.48183	3.49381	3.50538	3.50322	3.51049	3.51767	3.51702	3.51783	3.52199	3.52784	3.52964	3.53762	3.54599	3.54762	3.5531	3.5603	3.56361	3.57963	3.59321	3.5974	3.60259	3.60649	3.61132	3.61052	3.62043	3.63356	3.63607	3.64698	3.6624	3.6673	3.66905
Peninsula	Mendelssohn	ΔM	0	-0.801356	-0.885939	-0.896172	-0.588469	0.376334	0.196766	0.861146	0.9032	1.30614	1.09327	1.61054	0.540906	1.14537	0.812645	1.23977	0.929368	0.606863	1.04223	0.814985	0.905703	1.16281	1.7492	1.01362	0.78153	1.13373	1.34354	1.11032	1.03254	0.780778	0.0740246	0.180252	0.877205	1.61324	1.54176	1.12193	1.16629	1.13944	1.37521	1.4789	1.34367	1.76768	1.81791	1.62394	2.06679	2.38236	2.39489
		ΔM error	10.441	10.4409	10.4408	10.4407	10.4406	10.4404	10.4403	10.4402	10.4401	10.44	10.4399	10.4399	10.4397	10.4397	10.4396	10.4395	10.4394	10.4393	10.4392	10.4392	10.4391	10.439	10.4389	10.4388	10.4388	10.4387	10.4386	10.4385	10.4385	10.4384	10.4383	10.4383	10.4382	10.4381	10.4381	10.438	10.4379	10.4379	10.4378	10.4378	10.4377	10.4376	10.4376	10.4375	10.4375	10.4374	10.4374
		ΔSMB	0	-0.00323241	0.0899476	0.0713069	0.0145108	-0.0426752	-0.028008	-0.0213668	-0.0386223	-0.155659	-0.291453	-0.318819	-0.308319	-0.339267	-0.18754	-0.100426	0.0121686	0.283896	0.344656	0.385071	0.430024	0.414548	0.25616	0.205551	0.262969	0.249	0.260551	0.285776	0.234084	0.305438	0.416795	0.497254	0.648497	0.647478	0.603513	0.625999	0.576006	0.507652	0.545293	0.776018	0.987098	0.961113	0.862454	0.936329	0.997106	0.876291	0.773447
		ΔSMB error	0.3176	0.318083	0.31905	0.31934	0.31945	0.320086	0.320563	0.320977	0.321298	0.321327	0.321324	0.321484	0.322097	0.322273	0.323781	0.324858	0.326433	0.329236	0.329866	0.330496	0.331088	0.331483	0.331372	0.331681	0.332308	0.332641	0.333085	0.333627	0.333722	0.334601	0.3357	0.336587	0.337942	0.338367	0.338582	0.339053	0.339217	0.339345	0.339892	0.342111	0.344161	0.344389	0.344395	0.345216	0.346107	0.346016	0.34608
West	Mercer	ΔM	0	1.49431	-0.650966	0.905016	0.647384	-0.0778001	1.22439	1.40845	3.70679	6.06796	5.60459	3.08841	1.85865	3.48604	3.75217	4.45601	5.27417	4.04853	0.497988	3.72964	4.85622	4.2899	3.8642	-0.568299	-1.30724	-2.05798	-1.0399	-0.886483	-1.07095	-1.3315	-1.05134	-1.25083	-0.497463	-0.021016	-0.154585	-1.28051	-1.11463	-0.90633	-2.03174	-0.526774	-1.07949	-0.85001	-1.26835	2.03412	2.28229	1.42192	0.394403
		ΔM error	19.4332	19.4068	19.378	19.3512	19.3282	19.2704	19.2442	19.2186	19.1923	19.1672	19.1415	19.1239	19.0913	19.0671	19.0433	19.0188	18.9954	18.9715	18.9482	18.9256	18.9025	18.8803	18.8577	18.8357	18.8151	18.7926	18.7717	18.7505	18.7301	18.7094	18.6893	18.6697	18.6498	18.6308	18.6114	18.5926	18.575	18.5559	18.5382	18.5202	18.5031	18.4857	18.4688	18.4525	18.4359	18.4201	18.4041
		ΔSMB	0	-0.625599	0.0130213	1.01965	0.922224	0.306037	0.155622	-0.1714	-0.497919	-1.56714	-2.46119	-2.7933	-2.88928	-2.2073	-1.58535	-1.59844	-1.58624	-2.06982	-2.49529	-2.67701	-2.89241	-3.53754	-4.22384	-4.85399	-5.41829	-5.42315	-5.2961	-4.6374	-3.91355	-4.18886	-3.49692	-2.15282	-1.94966	-2.52084	-3.6132	-3.35177	-3.05562	-3.57846	-3.54913	-4.05596	-4.06453	-3.98141	-4.23767	-4.39151	-4.8559	-5.05328	-5.56721
		ΔSMB error	1.92932	1.92872	1.9356	1.94518	1.94607	1.94836	1.95008	1.95087	1.95212	1.95193	1.95197	1.95233	1.95443	1.96097	1.96746	1.96911	1.97137	1.97166	1.97227	1.97351	1.97468	1.97485	1.97501	1.97522	1.97548	1.97753	1.97997	1.98628	1.99324	1.99306	2.00119	2.01348	2.01602	2.01684	2.01596	2.02023	2.02502	2.02514	2.02726	2.02738	2.02955	2.03211	2.03307	2.03444	2.03485	2.03594	2.03655
East	Mertz	ΔM	0	0.577239	4.13855	1.29989	0.317612	1.61894	0.243316	2.53185	-0.677957	-0.377884	-3.15267	-1.53613	-5.68856	-6.37252	-5.1568	-3.03554	-1.61555	-3.14734	-3.62994	0.169669	2.32205	1.75836	0.0423842	2.50805	-3.28959	-0.486634	1.42029	2.8379	3.62694	-1.3597	-1.76947	0.141475	3.94721	-0.0212937	-0.237803	-0.831242	-2.17293	1.48824	0.456312	3.70355	2.13073	2.94453	5.36222	2.43468	1.2089	0.0967893	1.16183
		ΔM error	17.2775	17.2698	17.2614	17.2537	17.247	17.2303	17.2227	17.2153	17.2077	17.2004	17.193	17.188	17.1786	17.1716	17.1648	17.1578	17.1511	17.1442	17.1376	17.1311	17.1245	17.1182	17.1117	17.1054	17.0996	17.0932	17.0872	17.0812	17.0754	17.0695	17.0638	17.0583	17.0527	17.0473	17.0418	17.0365	17.0315	17.0261	17.0211	17.0161	17.0113	17.0064	17.0016	16.997	16.9924	16.9879	16.9835
		ΔSMB	0	-1.60001	-2.49735	-3.94216	-5.07971	-4.31642	-2.73005	-4.23571	-5.83932	-7.34817	-8.68137	-9.00689	-8.00006	-7.16259	-6.93293	-5.9222	-4.73229	-4.42544	-2.23716	-2.40218	-3.92243	-3.90181	-3.94244	-5.4325	-5.51101	-5.10728	-5.71234	-6.48857	-6.38967	-5.99898	-6.19126	-5.61522	-4.30858	-3.29048	-2.08296	-2.47894	-1.98761	-0.0407089	2.19384	3.03891	2.40375	1.69274	1.23166	1.49732	0.355879	-0.524766	-0.367331
		ΔSMB error	3.97985	3.97791	3.9794	3.97931	3.98013	3.99567	4.01319	4.01096	4.01166	4.01177	4.0115	4.01363	4.02445	4.0332	4.03842	4.05074	4.06419	4.0717	4.08985	4.09367	4.09294	4.09765	4.10306	4.10244	4.1061	4.11196	4.11387	4.11537	4.11958	4.12547	4.12835	4.13649	4.14821	4.15808	4.16955	4.17121	4.17824	4.1947	4.21335	4.22386	4.22467	4.22633	4.22922	4.23404	4.23442	4.23574	4.24017
West	Minnesota	ΔM	0	-1.44522	0.106284	-0.799658	-1.42763	0.217897	0.248534	0.519729	0.800047	0.795558	-0.605476	-0.78907	-1.11194	0.00300465	0.450079	1.94986	2.1673	1.31559	2.88722	2.54157	5.3129	3.08509	0.264552	-0.592212	-0.111691	3.6052	5.68064	3.82802	1.32402	0.956304	4.48823	5.30034	6.08675	3.69767	1.11091	2.9215	3.58079	4.30367	3.30774	4.48881	5.23994	6.52601	7.22103	6.21366	3.36332	1.66911	1.29399
		ΔM error	20.0419	20.0262	20.0091	19.9932	19.9795	19.9453	19.9298	19.9146	19.8991	19.8843	19.8691	19.8587	19.8395	19.8253	19.8112	19.7968	19.783	19.769	19.7553	19.742	19.7284	19.7154	19.7021	19.6892	19.6771	19.6639	19.6517	19.6393	19.6274	19.6153	19.6035	19.5921	19.5805	19.5694	19.5581	19.5471	19.5369	19.5257	19.5154	19.505	19.495	19.4849	19.4751	19.4656	19.4559	19.4468	19.4375
		ΔSMB	0	0.0574082	0.0357364	0.111489	0.0406471	0.0612597	0.00221221	0.0226529	-0.056234	-0.204366	-0.337293	-0.444718	-0.376237	-0.444287	-0.392359	-0.306849	-0.341983	-0.359333	-0.369861	-0.33223	-0.301539	-0.290299	-0.419969	-0.376032	-0.250646	-0.300305	-0.301542	-0.356299	-0.369375	-0.393697	-0.444112	-0.419395	-0.330793	-0.135862	0.0163045	-0.0578032	-0.0529907	0.0484576	0.178297	0.223622	0.165136	0.0887294	-0.0237155	-0.0751426	0.0977275	0.178694	0.055842
		ΔSMB error	0.385697	0.386561	0.386959	0.387824	0.387897	0.389254	0.389444	0.389942	0.390226	0.390255	0.390284	0.390385	0.391326	0.391438	0.392273	0.39331	0.393556	0.393935	0.394352	0.39498	0.395585	0.3961	0.395985	0.397032	0.398372	0.398538	0.398998	0.39921	0.399585	0.399926	0.400146	0.400741	0.401651	0.403488	0.40514	0.40516	0.405649	0.40667	0.407879	0.408613	0.40878	0.408944	0.409017	0.409212	0.410735	0.411981	0.411876
West	Moller	ΔM	0	5.05214	4.63374	4.24618	2.3876	1.57709	2.11401	0.592722	0.0142158	-1.96108	-2.62448	-2.81573	-4.62481	-7.6452	-5.59959	-3.16893	-3.0249	-3.7451	-4.88323	-0.995324	0.0392922	0.404422	0.9257	1.51893	0.748815	0.127256	-0.447503	0.569185	1.11685	0.924506	-2.47141	1.78892	2.32373	2.97558	3.95231	1.30994	-0.755539	-1.48383	-0.812378	0.273739	0.299986	0.638319	0.199107	0.989043	0.926652	2.15755	3.63819
		ΔM error	11.9828	11.9609	11.937	11.9147	11.8956	11.8476	11.8257	11.8043	11.7825	11.7615	11.7401	11.7254	11.6982	11.678	11.658	11.6376	11.618	11.598	11.5785	11.5596	11.5402	11.5216	11.5026	11.4842	11.4669	11.4479	11.4304	11.4125	11.3955	11.378	11.3611	11.3446	11.3278	11.3118	11.2955	11.2796	11.2648	11.2486	11.2337	11.2185	11.204	11.1893	11.175	11.1612	11.1472	11.1338	11.1203
		ΔSMB	0	-0.163196	-0.0132489	0.31881	-0.00920106	-0.713171	-0.634835	0.541044	1.44334	0.853119	0.665708	0.183183	-0.318078	0.727167	2.08924	2.17457	2.00193	1.68555	2.641	4.31457	4.61798	4.32448	3.50647	3.64738	4.23597	4.24827	4.5703	4.4364	4.12772	4.08563	4.36306	5.06421	5.94755	5.85547	5.45021	4.93988	4.8086	5.44573	6.40167	6.87052	6.93745	6.98754	6.26188	5.99569	6.14301	5.79798	5.4056
		ΔSMB error	1.38115	1.38164	1.38431	1.38784	1.38773	1.38885	1.38989	1.40183	1.41508	1.41313	1.41435	1.4142	1.41375	1.42493	1.43933	1.4403	1.44162	1.44031	1.45193	1.46972	1.47224	1.47295	1.47193	1.47614	1.48146	1.48279	1.48584	1.4866	1.48683	1.4883	1.4907	1.49713	1.5048	1.50561	1.50583	1.50569	1.50701	1.51194	1.51993	1.52501	1.52635	1.52865	1.52811	1.52884	1.53049	1.53102	1.53141
East	Moscow	ΔM	0	-0.746274	-8.73783	-4.91006	-2.33725	-5.23143	-7.21374	-3.5858	-1.2836	-1.96907	-3.58468	-9.76667	-8.17519	-12.8078	-12.4652	-13.5549	-10.8819	-7.80031	-2.30879	7.21509	11.6881	7.03541	2.06836	4.67428	5.96309	5.9945	6.53501	-0.0529687	1.11727	3.29383	3.11687	5.19751	11.4765	21.0252	16.0102	13.5307	10.0012	8.4209	10.9432	16.5424	19.1321	20.4959	17.6039	19.6229	20.3136	14.1221	9.36848
		ΔM error	23.3355	23.335	23.3343	23.3338	23.3333	23.332	23.3315	23.3309	23.3304	23.3299	23.3293	23.3289	23.3282	23.3277	23.3272	23.3267	23.3262	23.3257	23.3252	23.3248	23.3243	23.3238	23.3233	23.3229	23.3225	23.322	23.3216	23.3211	23.3207	23.3203	23.3199	23.3194	23.319	23.3186	23.3182	23.3179	23.3175	23.3171	23.3167	23.3164	23.316	23.3157	23.3153	23.315	23.3147	23.3143	23.314
		ΔSMB	0	-0.727004	1.92137	5.10014	2.69605	4.45259	5.88781	6.95113	4.47983	1.19234	-2.05673	-3.54333	-5.13417	-3.66931	-3.83792	-0.661019	3.92919	7.16419	10.6305	8.38083	5.13286	3.17711	2.03906	1.97117	3.23521	1.63544	0.763528	1.43398	2.20207	0.793592	3.81189	9.3946	8.86983	7.19242	4.12583	0.199721	-0.442741	2.20786	2.26691	1.00434	1.70216	3.73013	3.26465	2.90638	-0.0297068	-2.19427	-3.87075
		ΔSMB error	8.81209	8.81778	8.84678	8.87948	8.8771	8.92236	8.94089	8.95848	8.95905	8.96001	8.96083	8.9626	8.9705	8.98862	8.99573	9.03336	9.07925	9.11132	9.14906	9.14786	9.14916	9.15287	9.15767	9.16939	9.18559	9.18927	9.19628	9.20927	9.22378	9.22415	9.26401	9.31906	9.32285	9.32804	9.32873	9.32679	9.33915	9.36398	9.3737	9.37804	9.39456	9.41727	9.42438	9.43334	9.43363	9.43636	9.43988
East	Mulock	ΔM	0	0.658109	2.08586	2.8055	2.05205	2.76241	1.57751	1.66703	1.69967	0.757447	-0.0137228	1.42722	2.45878	4.1773	2.33731	2.75441	4.15342	4.59461	5.14148	3.74212	3.95647	3.10551	2.49707	4.39775	3.7399	2.90796	2.9031	1.83161	1.16104	1.7607	3.69329	4.01711	3.97026	5.11346	5.19238	4.58233	3.60187	3.64368	4.88628	4.03945	4.25971	3.61089	3.92835	3.8966	4.54018	3.92642	4.29358
		ΔM error	19.7847	19.7846	19.7844	19.7843	19.7841	19.7838	19.7837	19.7835	19.7834	19.7832	19.7831	19.783	19.7828	19.7827	19.7826	19.7824	19.7823	19.7822	19.7821	19.7819	19.7818	19.7817	19.7816	19.7814	19.7813	19.7812	19.7811	19.781	19.7809	19.7808	19.7807	19.7806	19.7805	19.7804	19.7803	19.7802	19.7801	19.78	19.7799	19.7798	19.7797	19.7796	19.7795	19.7794	19.7793	19.7792	19.7792
		ΔSMB	0	-0.430108	-0.543094	-0.312155	-0.0116967	-0.231864	-0.0869553	0.146731	0.133475	0.782514	1.1131	0.861215	1.12816	1.17262	1.46909	1.30188	1.01118	0.604631	0.461811	0.328338	0.0719026	-0.295501	-0.280271	0.014625	-0.146048	-0.275501	-0.530833	-0.00234289	0.789581	0.829764	0.777847	0.725578	0.803823	0.769839	0.754108	0.623681	0.698969	0.462196	0.390867	0.959524	1.11307	0.903645	1.01011	0.83012	0.849149	0.712306	0.44242
		ΔSMB error	0.954854	0.95365	0.954529	0.957034	0.959959	0.961376	0.963405	0.966035	0.966807	0.972833	0.978197	0.977928	0.981229	0.982938	0.98595	0.986139	0.986426	0.986385	0.986908	0.987446	0.987699	0.987449	0.989293	0.992187	0.992383	0.993243	0.992449	0.999187	1.00792	1.00836	1.00956	1.01056	1.01213	1.01305	1.01419	1.01484	1.01614	1.01633	1.01726	1.02187	1.02478	1.02501	1.02656	1.02684	1.02794	1.02872	1.02901
West	Nickerson	ΔM	0	0.449552	-0.825022	-0.0300947	1.42834	0.732786	0.064544	2.02228	1.72997	2.49788	3.04215	3.16501	-0.437967	-1.35445	1.41288	2.44353	-1.41096	-2.10569	1.7252	0.874491	0.946258	-2.00332	-0.28678	-1.85568	-1.26023	-0.166594	-2.17014	-0.837221	1.15122	-0.619444	-2.78151	-1.23904	-2.50895	-0.650473	0.412192	-0.626596	0.61007	0.766005	-3.02287	-2.80221	1.02533	-1.27968	2.9381	-0.245673	-0.216559	-1.07687	1.14395
		ΔM error	20.0967	20.0966	20.0965	20.0963	20.0962	20.0959	20.0957	20.0956	20.0955	20.0953	20.0952	20.0951	20.095	20.0948	20.0947	20.0946	20.0945	20.0943	20.0942	20.0941	20.094	20.0939	20.0937	20.0936	20.0935	20.0934	20.0933	20.0932	20.0931	20.093	20.0929	20.0928	20.0927	20.0926	20.0925	20.0924	20.0923	20.0922	20.0921	20.092	20.0919	20.0918	20.0918	20.0917	20.0916	20.0915	20.0914
		ΔSMB	0	-0.108247	0.456405	0.625886	0.687484	0.205767	-0.0604202	0.0752398	0.371267	0.128797	-0.112169	-0.241577	-0.48395	-0.383945	-0.701391	-0.902919	-0.717589	-0.643523	-0.717947	-0.911625	-1.06676	-1.26919	-1.44427	-1.52744	-1.94865	-1.89488	-1.7967	-1.10257	-0.275201	-0.0518663	-0.0340185	-0.361936	-0.405588	-0.548597	-0.73489	-0.721264	-0.952443	-1.40949	-1.68425	-1.63865	-1.34083	-1.28397	-1.3928	-1.34875	-1.54782	-1.40329	-1.40513
		ΔSMB error	1.16341	1.16551	1.17066	1.17302	1.17462	1.1758	1.17609	1.17848	1.18181	1.18217	1.18275	1.18322	1.18448	1.18637	1.18656	1.18731	1.18965	1.1916	1.19262	1.19331	1.19417	1.19492	1.19591	1.19735	1.19724	1.19905	1.20056	1.208	1.21674	1.21888	1.22078	1.22083	1.22205	1.22291	1.22366	1.22508	1.22554	1.22557	1.22605	1.22759	1.23063	1.23266	1.23366	1.23531	1.23583	1.23791	1.23942
East	Nimrod	ΔM	0	-5.78336	-6.51514	-3.69273	1.73093	-0.00140925	-0.566522	-0.573081	1.65839	7.36498	6.63075	0.958501	-0.209518	0.0365105	4.73057	10.5254	9.4578	6.94895	-1.45141	-2.20063	0.688555	-0.518415	0.343612	0.773214	0.117796	-1.35563	-0.411236	-1.64351	-0.396736	-1.15918	-3.60894	0.740879	1.14998	2.18216	2.89755	4.30146	0.606986	0.808288	-4.3547	-2.68896	-1.40481	-1.04328	-4.22831	3.8439	4.52007	4.90641	6.10733
		ΔM error	24.1729	24.1713	24.1696	24.168	24.1666	24.1631	24.1615	24.16	24.1584	24.1569	24.1554	24.1543	24.1523	24.1509	24.1495	24.148	24.1466	24.1452	24.1438	24.1425	24.1411	24.1398	24.1385	24.1372	24.136	24.1346	24.1334	24.1322	24.131	24.1298	24.1286	24.1274	24.1263	24.1252	24.124	24.1229	24.1219	24.1208	24.1198	24.1187	24.1177	24.1167	24.1158	24.1148	24.1139	24.1129	24.112
		ΔSMB	0	-0.313119	-0.0510567	0.577121	0.805152	-0.0803703	-0.411722	-0.748609	-0.801056	-1.48469	-2.24004	-2.51707	-2.67132	-2.22765	-1.36717	-1.4361	-1.9331	-2.58469	-2.57028	-2.12943	-2.54795	-3.42188	-3.71346	-3.27079	-3.31492	-3.01656	-2.68071	-2.74019	-2.81475	-3.18105	-3.14825	-2.33019	-1.87546	-1.72943	-1.56507	-1.68067	-1.63016	-1.70218	-1.63502	-1.55919	-1.66418	-1.65319	-1.49201	-1.78311	-2.03056	-2.1925	-2.62441
		ΔSMB error	1.45829	1.45878	1.46229	1.4684	1.47186	1.4726	1.47331	1.4742	1.47585	1.47577	1.47571	1.4761	1.47753	1.48315	1.49144	1.49312	1.49336	1.49288	1.49598	1.50057	1.50078	1.50041	1.50246	1.5067	1.50815	1.51198	1.51604	1.51745	1.51901	1.51927	1.52164	1.52917	1.53459	1.53702	1.54002	1.54129	1.54327	1.54478	1.54688	1.54906	1.55033	1.5523	1.55491	1.55553	1.55645	1.55758	1.55783
East	Ninnis	ΔM	0	-0.604598	2.36482	-0.398516	0.0604926	-0.647217	-3.98019	-0.260556	-3.17626	-2.82896	-4.16109	-2.70902	-4.5577	-3.57605	-1.34307	-0.288043	-0.382577	-0.582631	-1.7288	1.38026	4.62004	1.45125	-1.64485	1.57629	-4.23201	-0.893554	-0.516972	-1.99084	0.405136	-4.82981	-2.49003	-0.761139	3.66307	-1.15158	-1.68123	0.836653	-0.415759	3.47393	-1.42655	5.50045	3.71078	5.60263	6.99789	6.22768	3.254	2.35602	3.07403
		ΔM error	18.4455	18.4388	18.4316	18.4249	18.4191	18.4047	18.3981	18.3917	18.3852	18.379	18.3726	18.3682	18.3601	18.3541	18.3482	18.3421	18.3364	18.3305	18.3247	18.3191	18.3134	18.308	18.3024	18.297	18.292	18.2864	18.2813	18.2761	18.2711	18.2661	18.2612	18.2564	18.2515	18.2469	18.2422	18.2376	18.2333	18.2287	18.2244	18.22	18.2159	18.2117	18.2076	18.2036	18.1996	18.1958	18.1919
		ΔSMB	0	-1.79539	-3.05885	-4.84748	-5.86203	-4.37826	-2.75012	-4.53848	-6.25475	-7.56952	-9.36458	-9.60726	-7.5677	-6.6778	-6.64414	-5.28277	-3.59038	-3.68992	-1.16847	-1.27976	-2.92851	-2.94409	-3.85885	-5.77065	-5.88225	-4.9848	-5.48938	-5.86427	-5.40151	-4.72007	-4.82695	-4.38631	-2.94787	-2.13597	-0.66335	-1.71272	-0.982082	1.11476	4.06794	6.1829	5.1911	4.22596	3.39487	3.70675	2.88196	1.41544	0.942791
		ΔSMB error	4.54543	4.54418	4.54529	4.54495	4.54626	4.56623	4.58394	4.58188	4.58273	4.58347	4.58229	4.58572	4.60466	4.614	4.61843	4.6351	4.65435	4.65944	4.67943	4.68575	4.68536	4.68929	4.69195	4.69144	4.69572	4.70473	4.70753	4.71148	4.71798	4.72606	4.73067	4.74018	4.75379	4.76346	4.77778	4.77683	4.78732	4.80449	4.83104	4.85534	4.85366	4.85588	4.85836	4.86377	4.86545	4.86537	4.86899
East	Nivl	ΔM	0	-0.670966	1.67769	0.93462	-0.0957344	-0.491324	0.444755	0.0929441	-0.549585	3.46848	0.787957	1.58678	2.82862	3.60609	3.20034	2.00711	3.17563	3.14488	2.41914	2.17588	2.31827	1.59502	2.59108	1.89895	3.41535	2.45096	2.56943	1.25399	2.12906	2.91113	2.80786	2.87302	3.95539	3.02386	4.91656	3.16164	2.30838	3.21564	3.30171	2.4981	3.21458	2.02807	5.02054	2.59861	3.07865	3.10043	4.60072
		ΔM error	18.026	18.0252	18.0243	18.0235	18.0227	18.0209	18.0201	18.0193	18.0185	18.0177	18.0169	18.0164	18.0153	18.0146	18.0139	18.0131	18.0124	18.0116	18.0109	18.0102	18.0095	18.0088	18.0081	18.0075	18.0068	18.0061	18.0055	18.0049	18.0042	18.0036	18.003	18.0024	18.0018	18.0012	18.0006	18.0001	17.9995	17.9989	17.9984	17.9979	17.9974	17.9968	17.9963	17.9958	17.9953	17.9949	17.9944
		ΔSMB	0	-0.109625	-0.34829	0.106686	0.732237	0.58141	0.35382	0.0814557	0.285761	0.328537	-0.231264	-0.118967	0.858134	0.600214	0.357144	0.38616	0.501195	0.210132	-0.106485	-0.409582	-0.570118	-0.916034	-1.18539	-1.17619	-1.01573	-1.0097	-1.11915	-0.910957	-0.423686	-0.26076	-0.467337	-0.769633	-1.03038	-1.38024	-1.56953	-1.60561	-1.70912	-2.01693	-2.10559	-1.63102	-1.73553	-1.22619	-0.460856	-0.847749	-0.801428	-1.05956	-1.4443
		ΔSMB error	0.93941	0.939957	0.939452	0.944438	0.951162	0.951992	0.95218	0.952301	0.954015	0.955941	0.954537	0.956616	0.967113	0.966216	0.966457	0.967833	0.969662	0.969472	0.969648	0.969827	0.970153	0.970157	0.970179	0.971215	0.972785	0.973716	0.973977	0.976313	0.980271	0.981864	0.982156	0.982207	0.982345	0.982329	0.982595	0.983278	0.983745	0.98372	0.984391	0.987961	0.987983	0.995745	1.00594	1.00434	1.00564	1.0056	1.00565
West	Pine_Island	ΔM	0	1.36976	-10.0332	-2.9531	-4.97622	-9.00962	-18.8703	-26.9109	-19.8763	-17.2312	-20.0829	-21.9188	-34.0034	-35.3038	-36.0495	-26.441	-28.3279	-33.3918	-43.8136	-44.4282	-47.1678	-35.2983	-39.9314	-43.7838	-51.9537	-60.0992	-59.6808	-56.3176	-65.0754	-66.3948	-75.8352	-69.1021	-67.2867	-57.88	-65.1587	-68.944	-72.3609	-74.9717	-76.6399	-83.7369	-83.8779	-85.5769	-84.7908	-92.104	-92.3899	-97.4175	-98.2379
		ΔM error	29.6566	29.6408	29.6236	29.6076	29.5938	29.5595	29.5438	29.5286	29.513	29.4981	29.4828	29.4724	29.4531	29.4388	29.4247	29.4102	29.3964	29.3823	29.3686	29.3553	29.3416	29.3286	29.3153	29.3024	29.2903	29.2771	29.2649	29.2524	29.2405	29.2284	29.2166	29.2052	29.1936	29.1825	29.1712	29.1603	29.15	29.1389	29.1286	29.1182	29.1082	29.0981	29.0883	29.0789	29.0693	29.0601	29.0509
		ΔSMB	0	-0.912833	3.73164	11.0476	12.4816	7.53309	9.79249	13.6133	11.98	8.19	5.01424	1.47883	5.08266	9.57273	15.5717	20.3908	20.403	20.5675	19.9115	19.5548	20.623	21.946	16.37	12.2154	11.7455	14.3861	18.9819	19.9956	21.849	24.0165	29.6408	39.7644	45.3643	45.0549	40.2696	39.5324	38.5591	36.0472	39.5858	41.7757	42.963	43.5077	40.6908	40.9579	42.4011	37.9327	33.3717
		ΔSMB error	11.802	11.8112	11.8631	11.9362	11.9603	11.9733	12.0038	12.0423	12.0546	12.0569	12.062	12.0625	12.107	12.1539	12.2145	12.2702	12.2825	12.3001	12.3126	12.3256	12.3485	12.3724	12.3698	12.3752	12.3848	12.4191	12.4648	12.4848	12.5115	12.5367	12.5981	12.7001	12.7542	12.7688	12.7669	12.781	12.7936	12.8024	12.836	12.8641	12.8844	12.902	12.9048	12.9242	12.9491	12.9478	12.9494
West	Prestud	ΔM	0	-0.714353	-0.145436	-1.39775	-0.211339	0.211797	-2.57565	-1.97398	-2.28969	-1.22209	-0.180895	-0.815015	-2.57704	-3.23642	-2.68908	-1.1087	-2.3382	-2.80917	-1.6371	-2.3969	-1.20494	-2.09899	-1.61158	-3.06524	-3.49679	-2.61276	-2.70519	-2.08341	-1.96583	-2.40132	-3.77344	-2.85349	-2.77988	-3.00237	-2.19887	-3.04485	-2.83458	-2.86461	-3.01002	-4.08298	-2.04677	-3.80348	-1.13614	-1.4571	-3.3715	-3.80266	-2.8422
		ΔM error	13.2262	13.2197	13.2126	13.2061	13.2005	13.1864	13.18	13.1738	13.1674	13.1613	13.1551	13.1508	13.1429	13.137	13.1313	13.1254	13.1197	13.1139	13.1083	13.1029	13.0973	13.092	13.0865	13.0813	13.0763	13.0709	13.0659	13.0608	13.056	13.051	13.0462	13.0415	13.0368	13.0322	13.0276	13.0232	13.019	13.0144	13.0102	13.0059	13.0019	12.9977	12.9937	12.9899	12.986	12.9822	12.9784
		ΔSMB	0	-0.0661306	0.0584497	-0.00812217	-0.0211004	-0.110501	-0.155676	-0.134938	-0.10353	-0.196462	-0.261029	-0.243412	-0.243386	-0.165442	-0.294414	-0.311763	-0.22594	-0.214178	-0.144561	-0.24355	-0.403217	-0.562404	-0.639726	-0.663381	-0.750631	-0.796132	-0.777351	-0.429765	-0.254945	-0.207965	-0.198085	-0.351021	-0.420809	-0.564212	-0.637831	-0.498406	-0.521194	-0.697421	-0.803389	-0.827256	-0.730875	-0.767054	-0.79311	-0.736024	-0.855464	-0.839815	-0.88351
		ΔSMB error	0.447999	0.448414	0.449693	0.449906	0.450331	0.451193	0.451548	0.452193	0.452897	0.453068	0.453426	0.453882	0.454711	0.455694	0.455679	0.456356	0.457364	0.457981	0.458855	0.459084	0.459142	0.459149	0.459553	0.460056	0.46028	0.460593	0.461459	0.464645	0.466648	0.467303	0.468081	0.468036	0.468298	0.46833	0.468741	0.469969	0.470526	0.470494	0.47062	0.471085	0.472082	0.472515	0.473042	0.473875	0.473906	0.474527	0.475015
East	Publications	ΔM	0	1.83536	1.91513	3.1051	4.41365	4.42712	3.64965	3.70946	2.46492	2.69042	2.31851	0.979265	0.0352606	-0.579222	1.00289	1.24728	1.39242	0.657864	1.58886	3.06642	3.61419	2.89487	4.34913	3.25332	0.533061	1.84721	1.9048	3.05254	3.74953	3.79747	5.1165	5.06848	3.49742	3.85259	2.87434	2.51507	2.32887	2.16105	1.22319	1.48161	1.97129	1.68357	1.8778	0.739004	1.31183	3.01079	2.75656
		ΔM error	13.6653	13.663	13.6604	13.658	13.6559	13.6507	13.6484	13.6461	13.6438	13.6415	13.6392	13.6377	13.6348	13.6326	13.6305	13.6284	13.6263	13.6242	13.6221	13.6202	13.6181	13.6162	13.6142	13.6123	13.6105	13.6085	13.6067	13.6048	13.603	13.6012	13.5995	13.5978	13.596	13.5944	13.5927	13.5911	13.5896	13.5879	13.5864	13.5848	13.5834	13.5819	13.5804	13.579	13.5776	13.5762	13.5748
		ΔSMB	0	0.0814979	0.240134	0.33694	0.759102	0.830607	0.736497	0.533162	0.415788	0.241764	-0.153595	-0.228633	-0.653963	-0.40502	-0.299715	-0.282595	-0.148024	0.650614	1.3351	1.05364	1.13342	0.935702	0.389463	-0.173146	0.288311	1.11029	0.983292	1.23506	1.02331	1.06161	0.980717	0.786131	0.588168	0.287611	0.223657	0.0453256	-0.179493	0.00492728	-0.0806635	-0.48691	-0.450617	-0.550214	-0.74248	-0.258778	0.424345	0.442168	-0.172206
		ΔSMB error	1.08736	1.08886	1.09093	1.09244	1.0963	1.10159	1.10247	1.10288	1.10366	1.10458	1.10476	1.10527	1.10571	1.108	1.10977	1.11111	1.11252	1.12048	1.12829	1.12751	1.12914	1.12998	1.13027	1.12872	1.13593	1.14616	1.14612	1.14899	1.1491	1.15039	1.15126	1.15163	1.15209	1.15223	1.15305	1.15364	1.15404	1.15589	1.15694	1.15678	1.15805	1.15911	1.15978	1.16385	1.16943	1.17158	1.17119
East	Quar	ΔM	0	-0.00169896	-0.205418	-0.298888	-0.362766	-0.231734	-0.420251	-0.568648	-0.620187	0.0444104	0.0799547	0.0204061	-0.437675	-0.783121	-0.595821	-0.359322	-1.11854	-1.18934	-1.30149	-1.61996	-1.37024	-1.73063	-1.20999	-0.862438	-0.921143	-0.658699	-0.686934	-0.378166	-0.682567	-0.961564	-0.749382	-1.11708	-0.528847	-0.534667	-0.613337	-0.386903	-0.432569	-0.500343	-1.00705	-0.7587	-0.627762	-0.441256	-0.0461056	-0.596182	-0.602912	-0.118	0.0130774
		ΔM error	6.38926	6.38902	6.38876	6.38852	6.38832	6.3878	6.38757	6.38734	6.38711	6.38688	6.38665	6.3865	6.38621	6.386	6.38579	6.38557	6.38537	6.38516	6.38495	6.38475	6.38455	6.38436	6.38416	6.38397	6.38379	6.38359	6.38341	6.38322	6.38305	6.38287	6.38269	6.38253	6.38235	6.38219	6.38202	6.38186	6.38171	6.38154	6.38139	6.38124	6.38109	6.38094	6.3808	6.38066	6.38052	6.38038	6.38024
		ΔSMB	0	0.051408	0.0230488	0.00858014	-0.00915778	-0.065525	-0.0546934	-0.087151	-0.122701	-0.144521	-0.19259	-0.230926	-0.274528	-0.264481	-0.252081	-0.267977	-0.289578	-0.325727	-0.370161	-0.401068	-0.411208	-0.482207	-0.445844	-0.391614	-0.430413	-0.338297	-0.311947	-0.349177	-0.381194	-0.423264	-0.488281	-0.524502	-0.551248	-0.614142	-0.591319	-0.547822	-0.572639	-0.543168	-0.446359	-0.444595	-0.455008	-0.421739	-0.431986	-0.454349	-0.427857	-0.421049	-0.461416
		ΔSMB error	0.142989	0.143478	0.143512	0.143622	0.143703	0.143886	0.144117	0.14416	0.14421	0.144286	0.144302	0.14431	0.144372	0.144596	0.144838	0.144933	0.145017	0.145054	0.145077	0.145131	0.145271	0.145133	0.145819	0.146636	0.146647	0.14742	0.147823	0.14782	0.14788	0.147901	0.147895	0.147966	0.148069	0.148036	0.148349	0.148801	0.148803	0.149273	0.150125	0.150335	0.150485	0.150818	0.150944	0.151008	0.151313	0.151564	0.151573
East	Rayner_Thyer	ΔM	0	-5.26148	-1.94535	-2.23831	-3.21774	-3.52307	0.817644	2.21077	3.23664	-0.157338	-1.89926	-3.26516	-1.83585	-2.25157	-1.97621	0.076137	-1.64722	-1.38265	-3.23425	-2.84654	-0.384493	4.12635	3.51794	-0.190812	-1.75458	0.366036	3.56418	3.86596	5.28855	5.76797	1.23715	6.14945	6.39113	6.0855	4.53168	3.7604	1.24625	5.34286	6.6818	6.47022	7.34557	6.69038	5.38932	3.75084	3.24483	2.43818	4.09806
		ΔM error	22.4415	22.4304	22.4183	22.4071	22.3974	22.3732	22.3622	22.3515	22.3406	22.3301	22.3194	22.312	22.2984	22.2884	22.2785	22.2683	22.2586	22.2487	22.2391	22.2297	22.2201	22.211	22.2016	22.1926	22.1841	22.1748	22.1662	22.1574	22.1491	22.1406	22.1323	22.1243	22.1161	22.1083	22.1004	22.0927	22.0855	22.0777	22.0705	22.0631	22.0561	22.049	22.0422	22.0355	22.0288	22.0224	22.0159
		ΔSMB	0	-0.271249	1.18514	3.2757	3.8972	7.17876	7.8938	7.17009	5.99985	4.67147	3.93046	5.08986	7.5625	8.7109	9.14554	9.66158	10.8447	10.9894	10.3288	10.2665	10.6366	10.3283	8.64322	9.26165	12.5747	13.2142	13.1118	13.8715	13.8764	14.6088	15.2249	15.3687	14.9882	13.8914	13.2712	12.2374	11.5462	11.081	11.6927	12.6239	11.4881	11.0273	10.2315	10.8158	11.9967	10.3712	9.38418
		ΔSMB error	2.93402	2.93575	2.95106	2.97249	2.97888	3.01277	3.02055	3.02168	3.02192	3.02165	3.02456	3.03448	3.05905	3.06982	3.07585	3.08279	3.09372	3.09828	3.09904	3.10255	3.10773	3.11056	3.10712	3.12273	3.15466	3.16432	3.16767	3.17545	3.1786	3.18625	3.19352	3.19714	3.19976	3.19971	3.20082	3.20105	3.20244	3.20328	3.21174	3.22236	3.22102	3.22335	3.22284	3.23271	3.24584	3.24353	3.24512
East	Recovery	ΔM	0	9.95889	20.6304	30.5232	30.0823	27.3456	35.3284	32.8264	31.0376	40.4562	31.9041	31.2929	28.8213	32.1573	31.7975	42.3503	40.6328	35.4431	21.8014	22.3022	32.3935	25.9702	28.7691	18.4767	16.2431	20.8806	26.7825	16.0018	18.3965	12.4218	26.474	30.4801	34.45	34.3181	29.2712	26.5828	16.9141	29.5901	33.6995	34.1675	34.4612	32.3845	65.9529	44.1141	42.9958	35.7373	39.1943
		ΔM error	50.444	50.144	49.8142	49.5062	49.2404	48.5693	48.2614	47.9598	47.6495	47.3506	47.0431	46.831	46.4377	46.1445	45.8529	45.5531	45.2646	44.968	44.678	44.3943	44.1029	43.8227	43.5349	43.2536	42.988	42.6967	42.4256	42.1475	41.8803	41.6064	41.3389	41.0779	40.8104	40.5537	40.2908	40.0344	39.7929	39.5288	39.2836	39.0329	38.7927	38.5471	38.3081	38.0757	37.8383	37.6113	37.3795
		ΔSMB	0	4.3247	4.98056	3.47014	3.2434	0.951483	1.22926	1.66601	3.1232	3.32273	1.03095	0.345155	0.582547	1.90142	-0.0852132	-1.24241	-0.994547	-0.349825	-0.568176	0.00488812	-1.04059	-3.89115	-5.40107	-4.6128	-4.97394	-3.4974	-2.9826	-3.19759	-2.74406	-1.90032	-1.67469	-3.08929	-1.78945	-2.67831	-3.28605	-3.73201	0.589996	6.09521	4.7521	7.35193	10.0491	8.94597	6.46284	5.8354	7.85091	9.19951	11.2379
		ΔSMB error	6.16384	6.2047	6.22119	6.2229	6.22898	6.23743	6.24771	6.25863	6.27591	6.28984	6.28996	6.29248	6.30992	6.33038	6.32954	6.33307	6.34377	6.35658	6.36424	6.37565	6.37957	6.37894	6.38419	6.39627	6.40223	6.42006	6.43354	6.44193	6.45317	6.46724	6.48163	6.48555	6.50059	6.50444	6.51173	6.51258	6.56579	6.63636	6.63024	6.65897	6.68678	6.68922	6.68923	6.69628	6.71602	6.73213	6.75275
East	Rennick	ΔM	0	1.75244	-2.05546	-2.33691	-3.43498	-0.0160626	-0.326669	-0.863143	1.9785	1.41626	4.18204	-1.21522	-4.87451	-2.47518	-1.96543	1.28249	1.30369	-1.38333	1.51177	-0.676544	3.56499	-0.178546	-0.484542	-3.98834	-5.6042	-4.48996	0.933884	0.300929	-0.324203	-4.51789	-1.87705	-2.61757	-2.91679	-2.78239	-3.46271	-2.37771	0.0604446	-0.870936	-3.23398	-1.51665	-1.11496	1.09143	-1.09595	-4.64458	-4.19673	-4.8344	-4.77229
		ΔM error	30.1192	30.1191	30.1189	30.1187	30.1186	30.1183	30.1182	30.118	30.1179	30.1177	30.1176	30.1175	30.1173	30.1172	30.1171	30.1169	30.1168	30.1167	30.1165	30.1164	30.1163	30.1162	30.1161	30.1159	30.1158	30.1157	30.1156	30.1155	30.1154	30.1153	30.1152	30.1151	30.115	30.1149	30.1148	30.1147	30.1146	30.1145	30.1144	30.1143	30.1142	30.1141	30.114	30.1139	30.1138	30.1137	30.1137
		ΔSMB	0	-0.260393	-0.0707167	-0.408768	-0.820018	-0.653507	-0.134664	-0.668797	-1.16083	-1.63603	-1.82458	-0.830561	1.53209	1.61172	1.56264	1.41824	1.38703	1.1085	1.25857	1.05415	0.616038	0.34987	-0.531727	-0.877377	-0.715923	-0.914036	-0.876859	-0.956125	-1.28661	-0.725486	-0.57159	-0.873284	-1.00741	-1.5017	-1.8441	-2.0736	-1.70583	-1.3326	-0.493717	-0.0639369	-0.622495	-1.21054	-1.38566	-1.24129	-1.18466	-1.21454	-1.65476
		ΔSMB error	1.40278	1.40387	1.40598	1.40635	1.40651	1.41131	1.4167	1.41611	1.41639	1.41657	1.41691	1.42694	1.45683	1.45645	1.45834	1.4591	1.46047	1.46084	1.46273	1.46384	1.46402	1.46466	1.46435	1.46545	1.46727	1.46793	1.46941	1.47077	1.47083	1.47533	1.47903	1.47929	1.48067	1.48069	1.48095	1.4819	1.48498	1.48841	1.49536	1.50081	1.50004	1.50003	1.50133	1.50328	1.5049	1.50651	1.50653
East	Riiser-Larsen	ΔM	0	4.42255	4.28753	0.553488	-2.33126	1.57766	0.388434	-2.41558	-0.832384	3.33353	1.67358	-2.45433	-10.4384	-9.84063	-10.5381	-2.98496	-10.5091	-10.6734	-12.4065	-12.7089	-6.17138	-12.1025	-11.8494	-11.4267	-12.4775	-10.4846	-7.23779	-4.50737	-9.01184	-11.2726	-10.4611	-10.3479	-8.34887	-6.506	-11.3183	-5.36808	-4.65433	-3.21844	-8.95317	-3.23002	-0.647366	6.78924	11.361	4.96292	4.52921	6.91451	8.69486
		ΔM error	31.225	31.208	31.1895	31.1723	31.1575	31.1206	31.1038	31.0874	31.0707	31.0547	31.0383	31.0271	31.0063	30.991	30.9758	30.9603	30.9455	30.9303	30.9156	30.9013	30.8866	30.8726	30.8584	30.8445	30.8315	30.8173	30.8042	30.7908	30.778	30.765	30.7523	30.7401	30.7276	30.7157	30.7035	30.6918	30.6808	30.6688	30.6577	30.6465	30.6358	30.625	30.6144	30.6043	30.594	30.5841	30.5742
		ΔSMB	0	2.608	1.89227	1.79946	1.9341	1.19167	1.88095	1.27019	0.163559	-0.983074	-2.79138	-3.81088	-5.56635	-4.40227	-2.73529	-3.1637	-2.70866	-3.24132	-4.13643	-4.89138	-5.268	-7.08217	-6.92953	-6.16993	-7.44865	-5.61155	-4.30605	-5.13396	-6.07512	-6.59585	-8.08312	-8.43705	-8.101	-10.394	-10.1394	-7.88582	-7.43721	-5.80934	-3.49415	-3.0064	-2.22212	-1.33171	-1.63433	-1.39622	-0.476097	0.422069	-0.467724
		ΔSMB error	3.37227	3.39841	3.39704	3.40129	3.40525	3.41117	3.41873	3.42031	3.42062	3.42118	3.42084	3.42125	3.419	3.43486	3.45406	3.45467	3.4611	3.46247	3.46332	3.46438	3.46667	3.46463	3.47492	3.48762	3.48624	3.50201	3.5157	3.51555	3.51652	3.51802	3.51743	3.52216	3.52936	3.52576	3.53687	3.55662	3.56162	3.57742	3.5983	3.60451	3.6132	3.62309	3.62511	3.62955	3.63877	3.64789	3.64806
East	Ross_East1	ΔM	0	-2.45784	-2.32469	-2.27818	-0.651787	-0.763493	-2.51152	-2.29508	-2.54496	-2.56103	-2.93891	-2.53857	-2.53201	-2.37572	-2.7021	-2.69318	-2.72165	-2.94279	-1.5848	-2.6752	-2.40453	-2.71133	-3.26033	-2.78384	-3.11894	-3.18594	-3.17455	-2.80231	-2.41718	-2.52198	-2.98126	-3.23677	-3.1098	-3.0749	-3.13061	-3.34042	-3.47333	-3.44605	-3.02599	-2.87505	-2.58934	-3.50702	-2.88321	-3.14673	-3.41959	-3.64515	-3.87892
		ΔM error	11.561	11.5551	11.5486	11.5425	11.5374	11.5244	11.5185	11.5128	11.5069	11.5013	11.4955	11.4916	11.4843	11.4789	11.4736	11.4682	11.463	11.4576	11.4525	11.4474	11.4423	11.4374	11.4324	11.4275	11.423	11.418	11.4134	11.4087	11.4042	11.3996	11.3952	11.3909	11.3865	11.3824	11.3781	11.374	11.3701	11.3659	11.362	11.3581	11.3544	11.3505	11.3469	11.3433	11.3397	11.3362	11.3327
		ΔSMB	0	-0.0211488	-0.00756909	0.0222335	0.0210786	-0.00136467	-0.00309442	-0.0316498	-0.0509526	-0.118733	-0.146706	-0.129307	-0.150315	-0.14031	-0.135839	-0.1399	-0.13273	-0.167629	-0.192785	-0.204133	-0.222912	-0.269882	-0.265801	-0.249111	-0.280321	-0.281261	-0.278896	-0.249533	-0.223142	-0.258045	-0.221162	-0.113833	-0.0954963	-0.138528	-0.198125	-0.150511	-0.0940628	-0.128918	-0.119067	-0.132509	-0.128453	-0.125071	-0.123241	-0.121024	-0.153798	-0.169906	-0.207409
		ΔSMB error	0.10934	0.109344	0.109531	0.109797	0.109864	0.110008	0.110134	0.11014	0.110192	0.11017	0.110265	0.1104	0.110448	0.110599	0.110736	0.11083	0.110974	0.110962	0.110988	0.111035	0.111081	0.111041	0.111222	0.111451	0.11143	0.111528	0.111625	0.111883	0.11215	0.112052	0.112555	0.113501	0.113723	0.113733	0.11363	0.114172	0.114817	0.114731	0.114874	0.114911	0.115028	0.115142	0.115249	0.115371	0.115366	0.115403	0.115404
East	Ross_East2	ΔM	0	-3.25635	-3.01945	-2.70838	-0.861901	-1.02719	-3.26783	-2.8781	-2.93674	-2.94117	-3.31997	-3.42648	-3.52482	-3.35666	-3.70841	-3.60033	-3.76865	-4.37936	-2.35871	-3.85042	-3.21907	-3.75775	-4.66474	-4.67472	-5.24243	-5.33993	-5.18546	-4.15209	-3.36937	-3.31444	-4.60756	-5.7766	-5.47327	-5.14102	-5.13162	-4.42334	-5.05024	-4.90179	-4.75955	-4.76582	-3.77784	-6.05398	-4.46973	-5.78743	-5.78919	-5.96309	-5.91343
		ΔM error	18.1195	18.102	18.0827	18.0649	18.0495	18.0111	17.9937	17.9766	17.9592	17.9425	17.9255	17.9137	17.8921	17.8761	17.8603	17.8441	17.8286	17.8127	17.7973	17.7824	17.767	17.7524	17.7375	17.7229	17.7093	17.6944	17.6807	17.6666	17.6532	17.6395	17.6263	17.6134	17.6003	17.5877	17.575	17.5626	17.551	17.5384	17.5268	17.515	17.5037	17.4923	17.4812	17.4705	17.4596	17.4492	17.4387
		ΔSMB	0	-0.106953	-0.0767293	0.0430461	0.0727588	-0.0791726	-0.167656	-0.237335	-0.280505	-0.462378	-0.551189	-0.570881	-0.666454	-0.686448	-0.676192	-0.668515	-0.708432	-0.856667	-0.953583	-1.00122	-1.05861	-1.20655	-1.21482	-1.15939	-1.27427	-1.33509	-1.34018	-1.23689	-1.172	-1.27934	-1.24737	-1.09761	-1.1051	-1.14148	-1.28068	-1.12966	-0.978833	-1.05424	-1.00347	-1.02524	-0.989419	-0.934502	-0.82036	-0.839616	-0.948079	-0.976172	-1.0369
		ΔSMB error	0.348051	0.34802	0.348561	0.349576	0.350012	0.350213	0.350288	0.350437	0.350697	0.350633	0.350728	0.350874	0.350989	0.351251	0.35162	0.351966	0.352203	0.352157	0.352224	0.35236	0.352504	0.352392	0.35297	0.35372	0.353637	0.353771	0.354087	0.354976	0.355678	0.355554	0.356356	0.357605	0.357829	0.358105	0.35779	0.359485	0.361369	0.361335	0.361946	0.362183	0.362646	0.363274	0.364189	0.364499	0.364497	0.364698	0.364825
East	Ross_East3	ΔM	0	-1.23844	-1.42815	-1.08213	-0.254253	-0.214712	-1.5964	-0.904435	-0.674011	-0.555297	-0.518803	-0.776523	-0.955255	-0.97891	-1.3079	-0.907176	-1.0495	-1.2825	-0.441164	-0.955387	-0.604102	-0.844587	-1.03296	-0.80068	-1.10465	-1.4047	-1.30481	-0.719208	-0.349723	-0.0345515	-0.681165	-1.15193	-1.34598	-0.880669	-0.700697	-1.21034	-1.61488	-1.41932	-1.08612	-1.04065	-0.0846474	-1.53334	-0.759613	-1.49161	-1.4889	-1.43077	-1.30673
		ΔM error	15.006	15.0002	14.9939	14.9881	14.983	14.9705	14.9647	14.9592	14.9535	14.948	14.9425	14.9386	14.9316	14.9264	14.9212	14.916	14.9109	14.9058	14.9008	14.8959	14.8909	14.8862	14.8813	14.8766	14.8722	14.8674	14.8629	14.8584	14.8541	14.8496	14.8453	14.8412	14.837	14.8329	14.8288	14.8248	14.8211	14.817	14.8133	14.8095	14.8059	14.8022	14.7986	14.7952	14.7917	14.7884	14.785
		ΔSMB	0	-0.108227	-0.073802	0.110681	0.183195	0.0243886	-0.087657	-0.139218	-0.1771	-0.309314	-0.35832	-0.403684	-0.483458	-0.481201	-0.421845	-0.435254	-0.531367	-0.665317	-0.750017	-0.775132	-0.824022	-0.955352	-0.95021	-0.902037	-1.0059	-1.0343	-1.04964	-0.99435	-0.938338	-0.990716	-1.02887	-0.981875	-0.971882	-0.981537	-1.04264	-0.969375	-0.888169	-0.927112	-0.883976	-0.825945	-0.778359	-0.722116	-0.607544	-0.648035	-0.742816	-0.747075	-0.752693
		ΔSMB error	0.315826	0.315743	0.31639	0.317998	0.318846	0.318979	0.318976	0.319182	0.319476	0.31946	0.319595	0.319678	0.319827	0.320201	0.320836	0.321141	0.321172	0.321163	0.321257	0.321466	0.321637	0.321531	0.32215	0.322933	0.322866	0.3231	0.323365	0.324004	0.324629	0.324766	0.325008	0.325551	0.325939	0.326239	0.326268	0.327164	0.328125	0.328282	0.328818	0.329482	0.330067	0.330771	0.331784	0.331961	0.331992	0.332303	0.33263
West	Rutford	ΔM	0	0.0348321	0.129965	-0.0102739	0.0809376	3.51999	2.60671	1.98151	2.42397	2.7167	-0.141636	0.918706	-2.93326	-1.29115	0.142932	6.67683	8.63037	7.67813	8.55434	8.11956	11.6316	11.8995	8.82197	6.18519	5.33336	9.00314	14.0604	12.6867	8.67317	8.96489	11.5692	13.9376	15.463	13.8377	9.52049	11.662	11.4857	12.6607	12.9533	13.0589	14.2847	17.5204	19.1527	16.8039	11.9842	11.2677	11.2602
		ΔM error	25.1612	25.1347	25.1057	25.0787	25.0556	24.9976	24.9712	24.9455	24.9192	24.894	24.8682	24.8505	24.8178	24.7936	24.7697	24.7452	24.7218	24.6978	24.6745	24.6519	24.6287	24.6066	24.584	24.562	24.5414	24.5189	24.4981	24.4768	24.4566	24.4359	24.4158	24.3963	24.3764	24.3575	24.3382	24.3195	24.3019	24.2829	24.2653	24.2474	24.2303	24.213	24.1962	24.18	24.1635	24.1478	24.1319
		ΔSMB	0	0.339317	0.392208	1.2211	0.981667	0.419579	0.171238	0.390379	-0.12954	-1.39983	-2.44891	-3.01679	-1.43268	-1.16168	0.312869	1.56631	1.20882	0.943325	0.855259	0.829234	1.1223	1.83036	0.499564	0.182698	0.825592	1.13223	1.68067	1.23948	0.777437	0.650758	0.995704	3.22666	4.80272	5.18417	5.23628	4.97687	5.21568	5.44873	7.10868	8.07207	7.9836	7.4286	6.37569	6.25488	6.93133	6.56028	5.75273
		ΔSMB error	3.07306	3.0794	3.08451	3.09374	3.09646	3.10386	3.10705	3.11206	3.11535	3.11561	3.11551	3.11745	3.13387	3.13909	3.15495	3.17065	3.17203	3.17529	3.17945	3.1834	3.19037	3.19943	3.19808	3.20288	3.21029	3.2165	3.22373	3.22596	3.22822	3.23159	3.23783	3.26009	3.27858	3.28366	3.28926	3.2928	3.29791	3.30433	3.31987	3.33049	3.3338	3.33568	3.33571	3.34022	3.34801	3.35021	3.35132
East	Shirase_Glacier	ΔM	0	-8.04367	-7.24075	-3.40626	0.0314816	-5.73157	0.305694	0.561449	1.56326	0.836424	3.39591	0.702828	3.34817	2.85424	4.06373	1.06267	-0.543883	0.133492	3.05337	0.651723	-1.41422	3.04201	-0.685991	-0.549765	-6.04225	-4.97136	1.00204	2.10268	6.78568	7.45867	4.11767	5.45771	5.78913	8.51229	4.03897	-0.739787	-1.8536	-3.53653	1.12938	3.31266	7.43412	4.43138	2.75314	1.85853	3.40358	0.975492	-0.539214
		ΔM error	21.8837	21.8585	21.831	21.8054	21.7834	21.7284	21.7033	21.6789	21.6539	21.63	21.6055	21.5886	21.5576	21.5346	21.5119	21.4886	21.4664	21.4436	21.4215	21.3999	21.3779	21.3569	21.3354	21.3145	21.2949	21.2735	21.2537	21.2335	21.2142	21.1945	21.1754	21.1568	21.1379	21.1199	21.1015	21.0837	21.067	21.0488	21.0321	21.015	20.9988	20.9823	20.9663	20.9508	20.9351	20.9202	20.905
		ΔSMB	0	-0.480966	-0.431428	1.10417	1.61968	3.87898	4.55429	3.87082	2.96368	1.9776	0.71729	1.07527	3.19162	4.26354	4.98681	6.626	8.81086	8.39607	7.4976	7.67586	8.25262	7.25157	5.31716	6.08561	9.21813	9.26239	9.21651	10.8907	12.2362	13.2188	13.6649	13.4845	12.9123	12.0533	11.1464	9.78435	8.94603	8.74613	10.1344	11.014	9.50354	9.63837	9.33166	10.0545	11.5803	9.61464	8.6309
		ΔSMB error	3.10605	3.10732	3.11304	3.12734	3.13402	3.15899	3.16722	3.1683	3.16899	3.16997	3.16928	3.17441	3.19552	3.20634	3.21406	3.23285	3.2563	3.25647	3.2571	3.26293	3.27058	3.27121	3.26745	3.28548	3.31589	3.31984	3.32439	3.33914	3.35216	3.36145	3.36791	3.37037	3.37215	3.37276	3.37355	3.37349	3.3743	3.37676	3.38952	3.4012	3.39859	3.40446	3.40673	3.42024	3.43938	3.43561	3.43734
East	Skelton	ΔM	0	1.20828	3.05583	1.76835	0.295424	2.52307	1.82652	1.35519	1.94084	1.52208	2.73611	2.99195	2.65122	1.85744	0.0379775	2.423	3.77519	1.55388	0.0373742	-1.7151	-0.551887	-1.05557	1.43941	3.38654	2.05364	-0.797962	0.0274206	2.34627	3.32795	2.46094	0.174516	0.354216	-0.440473	0.763061	1.29759	0.219567	-0.629323	1.3131	1.58414	-0.165277	2.31786	1.97152	3.09742	3.29769	1.18136	0.371157	1.09681
		ΔM error	23.1548	23.1437	23.1315	23.1202	23.1105	23.0862	23.0751	23.0644	23.0533	23.0428	23.032	23.0246	23.011	23.0009	22.9909	22.9807	22.971	22.961	22.9513	22.9419	22.9323	22.9231	22.9137	22.9046	22.8961	22.8867	22.8781	22.8693	22.8609	22.8523	22.844	22.836	22.8278	22.82	22.812	22.8043	22.797	22.7892	22.7819	22.7745	22.7675	22.7604	22.7535	22.7468	22.74	22.7336	22.727
		ΔSMB	0	-0.0943418	-0.197554	0.014012	0.296025	-0.00751182	-0.0920475	0.0878475	0.123839	0.400185	0.697755	0.46553	0.170241	0.14446	0.306023	0.218034	-0.0133819	-0.25203	-0.382297	-0.476772	-0.605793	-0.765954	-0.565806	-0.272272	-0.440977	-0.447954	-0.520316	-0.279242	0.0495487	-0.0618398	-0.202363	-0.294667	-0.375005	-0.269875	-0.104998	-0.0663149	0.00601832	-0.0948022	-0.177624	0.0211166	0.0506609	-0.0698691	0.0442201	0.03308	-0.0596626	-0.0647513	-0.0688215
		ΔSMB error	0.50614	0.505907	0.505968	0.508198	0.511133	0.511057	0.511403	0.512918	0.51345	0.516387	0.520301	0.519668	0.519676	0.520294	0.521584	0.521875	0.521845	0.521818	0.52199	0.522149	0.522375	0.521975	0.524661	0.52805	0.527556	0.528193	0.528115	0.530691	0.533854	0.533691	0.533845	0.534011	0.534142	0.535312	0.536816	0.537462	0.538265	0.538431	0.538682	0.540185	0.541167	0.541277	0.542255	0.542753	0.542905	0.543354	0.543817
East	Slava	ΔM	0	1.70597	0.513308	-1.91442	-2.53492	-0.474263	-2.60618	-1.52248	-0.891033	1.67446	2.81864	-0.286507	-1.88579	-1.06185	1.18107	3.44747	2.32858	0.733879	0.32058	1.34206	3.40879	1.66007	1.39057	-0.126798	-1.15349	-0.49741	0.586645	1.05476	2.2133	0.275827	0.103339	0.360213	1.44918	0.241176	1.32133	0.540917	2.2575	2.50415	1.23891	1.23231	2.07915	2.54543	2.82317	0.339015	-0.984763	-0.57533	-0.0432904
		ΔM error	15.5201	15.5193	15.5183	15.5174	15.5166	15.5147	15.5139	15.513	15.5122	15.5113	15.5105	15.5099	15.5089	15.5081	15.5073	15.5065	15.5057	15.5049	15.5042	15.5035	15.5027	15.502	15.5013	15.5006	15.4999	15.4992	15.4985	15.4978	15.4972	15.4965	15.4958	15.4952	15.4946	15.494	15.4934	15.4928	15.4922	15.4916	15.491	15.4904	15.4899	15.4894	15.4888	15.4883	15.4878	15.4873	15.4868
		ΔSMB	0	-0.112917	-0.106177	-0.312289	-0.476137	-0.405674	-0.190875	-0.476988	-0.663621	-0.849225	-0.980356	-0.887831	-0.620076	-0.457514	-0.444602	-0.411561	-0.341507	-0.42695	-0.294605	-0.268638	-0.403424	-0.405841	-0.566308	-0.737407	-0.619608	-0.426781	-0.49283	-0.596422	-0.697343	-0.676419	-0.772502	-0.627527	-0.32642	-0.471787	-0.4391	-0.455798	-0.434623	-0.437913	-0.0107988	0.311037	0.134312	-0.00363202	-0.15361	-0.154453	-0.173548	-0.126768	-0.118709
		ΔSMB error	0.542711	0.543025	0.543674	0.54365	0.543781	0.546028	0.548765	0.548288	0.548491	0.548496	0.548769	0.549688	0.552313	0.553885	0.55461	0.555485	0.556571	0.556771	0.558126	0.559121	0.559234	0.559783	0.559923	0.559976	0.561299	0.563182	0.563486	0.563751	0.563919	0.564742	0.564839	0.567453	0.571047	0.570784	0.571604	0.572117	0.572862	0.573226	0.577478	0.581685	0.581154	0.581474	0.581629	0.582169	0.582692	0.583506	0.584096
East	Slessor	ΔM	0	-7.72574	-3.35531	1.27155	3.39265	-5.00539	-3.72337	-5.98078	-4.36863	-3.67177	-7.23618	-7.68785	-4.72098	0.180552	-0.902202	6.3259	5.46579	6.73166	14.236	9.83321	7.50539	-1.02652	1.62517	-0.190496	-3.33197	-5.80799	3.90871	5.66918	4.64888	4.77033	7.64284	3.15618	1.77579	-1.98265	-3.83192	-2.44058	-2.9988	13.4865	22.5105	21.2711	13.3993	9.52552	10.3275	24.0416	20.0238	15.2253	16.781
		ΔM error	44.2746	44.0253	43.7512	43.4955	43.2747	42.7179	42.4624	42.2124	41.9552	41.7076	41.453	41.2773	40.9518	40.7094	40.4682	40.2204	39.982	39.7372	39.4977	39.2637	39.0234	38.7923	38.5552	38.3235	38.1048	37.8651	37.6421	37.4135	37.194	36.9689	36.7493	36.5352	36.3158	36.1054	35.89	35.6801	35.4824	35.2663	35.0659	34.861	34.6648	34.4644	34.2694	34.0799	33.8864	33.7015	33.5129
		ΔSMB	0	2.29965	1.67377	1.3116	1.57641	0.0405423	0.963826	1.58517	1.30711	0.437343	-1.75966	-2.71329	-3.09208	-2.28553	-2.47969	-3.05743	-1.58668	-0.234869	-1.27375	-1.22903	-1.34917	-3.24803	-4.41113	-4.55932	-5.02191	-3.26979	-1.92109	-3.00953	-3.45965	-2.40963	-3.01972	-3.52035	-2.32814	-4.20557	-4.59408	-3.34183	0.149758	4.41711	3.9832	6.142	9.64358	10.0194	8.8662	9.57245	11.3233	12.1444	13.7825
		ΔSMB error	4.12805	4.15123	4.15365	4.15878	4.16543	4.17122	4.18286	4.19329	4.19701	4.20051	4.20002	4.20054	4.20735	4.21756	4.2226	4.22498	4.24156	4.25882	4.2588	4.26509	4.27063	4.27002	4.27247	4.27735	4.28007	4.29856	4.31555	4.31537	4.31938	4.33036	4.33549	4.3425	4.35577	4.35349	4.36118	4.37138	4.41336	4.4664	4.4636	4.48922	4.52389	4.53202	4.53222	4.5428	4.55977	4.56968	4.58517
Peninsula	Stange	ΔM	0	-3.54325	-3.23392	-5.15199	-3.10828	-3.00177	-4.30784	-5.63403	-4.69335	-4.65245	-5.82917	-6.82652	-7.05506	-8.39089	-7.41281	-5.32587	-4.36848	-3.23814	-4.84473	-3.67443	-4.87613	-3.33666	-2.16731	-4.6317	-5.05966	-5.76544	-4.43401	-5.92164	-6.96285	-6.85871	-7.09266	-4.78698	-4.10035	-2.08696	-1.45592	-2.70072	-3.0999	-4.93946	-4.28814	-5.16634	-4.12375	-3.61461	-4.27004	-5.52065	-5.68685	-5.79797	-6.56008
		ΔM error	18.0639	18.0628	18.0617	18.0607	18.0598	18.0575	18.0565	18.0555	18.0544	18.0535	18.0525	18.0518	18.0505	18.0496	18.0487	18.0477	18.0468	18.0459	18.045	18.0441	18.0432	18.0424	18.0415	18.0407	18.0399	18.039	18.0382	18.0374	18.0366	18.0359	18.0351	18.0343	18.0336	18.0329	18.0321	18.0314	18.0308	18.03	18.0294	18.0287	18.028	18.0274	18.0268	18.0261	18.0255	18.0249	18.0243
		ΔSMB	0	-0.0865346	0.310373	0.653098	0.118973	0.0433077	0.0761767	0.559053	0.380111	-0.411143	-1.10849	-1.29286	-1.06325	-0.726439	0.325589	0.727566	0.594881	0.41211	0.482642	0.598643	1.08997	1.7479	0.560222	0.403627	1.12136	1.28578	1.36427	0.954588	0.446698	0.37784	0.567973	1.25518	2.127	2.07506	1.48849	1.47559	1.55034	1.24098	2.33891	4.37521	5.13339	4.73269	3.93686	4.13532	4.36317	3.52368	2.90898
		ΔSMB error	2.1316	2.13361	2.13878	2.144	2.14382	2.14957	2.15262	2.15782	2.16	2.16004	2.16023	2.16142	2.16607	2.1709	2.18064	2.18632	2.18807	2.18984	2.19327	2.19629	2.20289	2.21089	2.20886	2.21287	2.21937	2.22287	2.22574	2.22677	2.22742	2.22968	2.23308	2.24016	2.24845	2.25081	2.25109	2.25377	2.25691	2.25748	2.26905	2.28926	2.29701	2.29774	2.29747	2.30162	2.3066	2.30606	2.30663
West	Sulzberger	ΔM	0	-5.95123	-7.88845	-8.86197	-3.33303	-5.9247	-12.3172	-8.65568	-6.34842	-3.82283	-4.8462	-7.30203	-11.463	-11.285	-6.84666	-4.78812	-10.6529	-13.3802	-6.35214	-7.467	-3.53581	-8.25488	-9.92621	-12.4793	-12.798	-10.9285	-13.0949	-10.7619	-7.12065	-8.32045	-11.0523	-8.16021	-9.68755	-9.6153	-7.93602	-11.016	-9.13805	-10.0137	-14.6024	-15.3616	-8.90092	-12.6291	-5.47975	-8.24345	-12.151	-15.4496	-14.4223
		ΔM error	28.1053	28.0871	28.0672	28.0488	28.0329	27.9932	27.9752	27.9576	27.9396	27.9224	27.9048	27.8927	27.8705	27.854	27.8376	27.821	27.805	27.7887	27.7729	27.7574	27.7417	27.7267	27.7113	27.6964	27.6824	27.6671	27.653	27.6386	27.6248	27.6108	27.5972	27.584	27.5705	27.5577	27.5446	27.5319	27.5201	27.5072	27.4953	27.4832	27.4717	27.46	27.4486	27.4377	27.4265	27.416	27.4052
		ΔSMB	0	-0.268733	0.967982	0.768101	0.687774	-0.509365	-1.22462	-0.701182	0.118216	-0.729263	-1.36881	-1.39456	-1.3431	-0.991696	-2.00702	-2.50064	-2.15144	-1.9775	-1.90381	-2.41519	-3.27909	-4.25862	-4.35729	-4.18198	-5.25838	-5.52731	-5.56637	-3.19494	-1.13908	-0.757836	-0.674089	-1.77845	-2.15423	-2.70606	-3.3278	-2.9882	-3.31582	-4.62155	-5.33651	-5.40833	-4.82889	-5.2637	-5.42425	-4.86014	-5.66472	-5.40674	-5.46015
		ΔSMB error	3.03986	3.04526	3.05661	3.05875	3.06141	3.06433	3.0649	3.07171	3.08047	3.08051	3.0823	3.08438	3.08997	3.09577	3.09537	3.09737	3.1023	3.10673	3.11026	3.11212	3.11282	3.11269	3.11746	3.12352	3.12303	3.12556	3.12789	3.15142	3.1742	3.17767	3.18304	3.18241	3.18441	3.18576	3.18709	3.19171	3.19426	3.19393	3.1948	3.1979	3.20386	3.20596	3.21023	3.21688	3.21681	3.22144	3.22537
East	Support_Force	ΔM	0	7.9378	8.5821	9.75179	8.43689	8.23098	9.09098	7.8883	9.19969	11.1586	11.2938	10.395	8.4121	9.53444	8.5018	10.8042	9.73081	9.46822	7.35304	7.58458	10.8401	8.41807	9.36539	7.08748	6.11061	7.07586	8.30044	6.25083	7.24815	5.07503	9.24649	9.07864	9.49696	10.1078	8.67701	7.5071	4.73923	6.88527	7.27473	7.65052	8.10777	7.29718	18.3603	7.76219	8.92842	7.82061	8.27556
		ΔM error	19.8116	19.8004	19.7882	19.7768	19.7671	19.7427	19.7316	19.7208	19.7098	19.6992	19.6884	19.6809	19.6673	19.6571	19.6471	19.6369	19.6271	19.6171	19.6073	19.5979	19.5882	19.579	19.5695	19.5604	19.5518	19.5424	19.5337	19.5249	19.5165	19.5079	19.4995	19.4914	19.4832	19.4753	19.4673	19.4595	19.4522	19.4443	19.437	19.4296	19.4225	19.4154	19.4084	19.4017	19.3949	19.3884	19.3818
		ΔSMB	0	0.394179	0.423711	0.205556	0.0898647	-0.874863	-0.588619	0.0202126	0.164811	-0.0894182	-0.760317	-1.14177	-1.0451	-0.518816	-0.736908	-0.728581	-0.819091	-0.929466	-0.150846	0.97498	0.523373	0.0684394	-0.300124	-0.234602	-0.308944	0.0162009	0.315315	0.0800189	0.045478	0.237879	0.710587	0.782279	1.42973	1.2219	0.742944	0.406474	0.962808	2.15076	2.21811	2.44081	2.39172	2.03743	1.15287	0.83453	0.9266	0.884979	1.35494
		ΔSMB error	1.5542	1.55784	1.55997	1.56079	1.56173	1.56218	1.56608	1.57203	1.57418	1.5754	1.57549	1.57527	1.5802	1.58647	1.58693	1.58887	1.59053	1.59077	1.60045	1.61265	1.61147	1.61213	1.61239	1.61452	1.61568	1.61987	1.62431	1.62509	1.62656	1.63015	1.63502	1.63721	1.64249	1.64392	1.64456	1.64394	1.65176	1.66393	1.66511	1.66825	1.6694	1.67026	1.66992	1.67086	1.67282	1.67421	1.67855
West	Thwaites	ΔM	0	-9.82204	-26.3919	-16.7454	-12.6093	-10.113	-19.0254	-30.1384	-28.9473	-27.8041	-32.4531	-33.6981	-42.7778	-46.7177	-54.5123	-50.9977	-41.3266	-41.051	-42.1076	-48.9397	-49.5895	-40.6462	-44.089	-49.6923	-61.7232	-72.8369	-66.6768	-61.4636	-66.2519	-65.6599	-71.2025	-63.9597	-57.8747	-51.2938	-58.2697	-65.5557	-67.526	-67.023	-63.8486	-64.9103	-67.5191	-75.3698	-77.1643	-78.6248	-80.2267	-88.1084	-88.6792
		ΔM error	30.8346	30.8067	30.7763	30.748	30.7237	30.6628	30.6351	30.6082	30.5806	30.5541	30.5271	30.5085	30.4743	30.4489	30.4238	30.3982	30.3737	30.3486	30.3242	30.3005	30.2762	30.2531	30.2294	30.2064	30.1848	30.1613	30.1395	30.1173	30.0961	30.0745	30.0535	30.0331	30.0123	29.9925	29.9723	29.9528	29.9345	29.9145	29.8961	29.8774	29.8596	29.8415	29.824	29.8071	29.7899	29.7735	29.7569
		ΔSMB	0	-2.21927	5.03028	14.6719	15.1258	7.98003	8.20054	9.19158	8.20528	3.88263	0.650763	-3.36766	-2.56953	2.53417	8.14509	12.6912	12.3129	10.3116	7.26357	5.41995	7.84532	9.63432	4.09899	-1.66927	-3.86679	-1.14922	2.5683	4.25099	7.63693	8.55396	14.5342	27.6048	32.4834	31.4313	27.5947	26.5432	25.2955	21.6013	22.1536	22.4601	23.3114	24.9752	22.9278	21.2839	22.1705	18.7495	13.7791
		ΔSMB error	13.1544	13.1584	13.2388	13.3428	13.3578	13.3705	13.3891	13.4112	13.4293	13.4305	13.4372	13.4364	13.469	13.521	13.5785	13.6296	13.6429	13.6525	13.6581	13.6661	13.6989	13.7291	13.7271	13.7288	13.7353	13.7699	13.8109	13.8368	13.8755	13.8932	13.9685	14.1037	14.1546	14.1659	14.1684	14.1818	14.1945	14.1987	14.2172	14.2356	14.2568	14.2818	14.2904	14.3015	14.3213	14.3265	14.3278
East	Totten	ΔM	0	-8.01647	-8.11138	1.93657	8.91504	8.86465	5.55202	2.00297	5.38164	0.907417	-3.91609	-12.6325	-9.57662	-1.6522	1.33378	-5.81393	-13.358	-20.8985	-9.55107	-4.81144	-3.26966	-14.556	-13.4279	-9.26705	-6.65821	-4.95369	-3.39913	-15.6041	-8.48788	-10.4186	-4.6517	-15.0528	-7.02654	0.148767	-5.78644	-6.324	-14.4558	-18.0264	-15.2119	-2.47325	-2.72127	-13.1929	-6.36109	-7.41101	-4.71541	-9.04039	-9.84593
		ΔM error	26.8487	26.8473	26.8458	26.8445	26.8433	26.8403	26.839	26.8377	26.8363	26.835	26.8337	26.8328	26.8312	26.83	26.8288	26.8275	26.8263	26.8251	26.824	26.8228	26.8217	26.8205	26.8194	26.8183	26.8173	26.8161	26.8151	26.814	26.813	26.812	26.811	26.81	26.809	26.8081	26.8071	26.8062	26.8053	26.8044	26.8035	26.8026	26.8018	26.8009	26.8001	26.7993	26.7985	26.7977	26.7969
		ΔSMB	0	0.463369	0.710789	2.98021	0.0911798	1.65935	3.42669	4.83348	0.858689	-2.07258	-5.5234	-7.46475	-7.64308	-7.43495	-8.48692	-6.06783	-2.24992	4.19485	11.0046	7.5988	3.49855	1.79526	1.47411	0.355419	0.12457	-2.2933	-3.6843	-1.77318	1.10759	-0.559006	4.75912	11.7373	10.0457	8.509	5.84118	1.57667	-0.733413	1.36594	1.35305	-1.91687	0.340066	4.51114	2.86285	2.8219	-0.433508	-3.08866	-5.18425
		ΔSMB error	11.9303	11.947	11.9652	11.9927	11.9927	12.0465	12.0717	12.0975	12.0965	12.1009	12.1029	12.1065	12.1249	12.1407	12.1482	12.1831	12.2204	12.2902	12.3686	12.3623	12.3655	12.3741	12.3871	12.3973	12.4101	12.4153	12.423	12.4486	12.4811	12.4816	12.5439	12.619	12.6192	12.6291	12.6325	12.6334	12.6421	12.6658	12.6805	12.679	12.7151	12.7622	12.7666	12.7813	12.7833	12.7876	12.7936
East	Tucker	ΔM	0	1.91969	-0.621123	-1.75477	-0.606397	-9.12894	-12.2119	-13.1333	-11.0055	-10.621	-5.07531	-7.85128	-8.88271	-12.1804	-11.7575	-4.02009	-6.0175	-10.1437	-11.0352	-10.0647	-7.40306	-8.87546	-6.1149	-5.35711	-4.27749	-2.07155	-0.771126	-1.69089	-5.61107	-4.93906	-8.24314	-2.49527	-6.46979	-9.767	-9.18677	-7.20602	-9.00079	-7.63433	-8.03289	-13.4191	-4.95069	-7.80645	-2.74512	-3.95944	-7.70649	-14.9065	-10.738
		ΔM error	26.2151	26.2126	26.2098	26.2072	26.205	26.1995	26.1969	26.1945	26.192	26.1896	26.1871	26.1854	26.1823	26.1801	26.1778	26.1755	26.1733	26.171	26.1688	26.1667	26.1645	26.1624	26.1603	26.1582	26.1563	26.1542	26.1522	26.1502	26.1483	26.1464	26.1445	26.1427	26.1408	26.1391	26.1373	26.1355	26.1339	26.1321	26.1305	26.1288	26.1273	26.1256	26.1241	26.1226	26.1211	26.1196	26.1181
		ΔSMB	0	0.0186438	0.0386255	-0.064458	-0.105445	-0.0845147	0.0723268	-0.0167953	-0.0748114	-0.00121706	0.0949655	0.359803	0.837824	0.757304	0.657967	0.570618	0.504475	0.418137	0.359636	0.237191	0.161181	0.0906191	0.00127678	0.0846123	0.110979	0.0284747	-0.00118649	0.0233032	-0.0398402	0.053846	0.0721815	-0.113546	-0.275422	-0.327419	-0.285964	-0.209495	-0.0615177	0.0129618	0.114813	0.12271	0.01476	-0.177722	-0.226339	-0.211847	-0.254239	-0.284955	-0.330804
		ΔSMB error	0.43328	0.433981	0.434762	0.434891	0.435222	0.436776	0.438447	0.438608	0.439103	0.440073	0.441289	0.44409	0.449789	0.449654	0.449932	0.450137	0.450428	0.450648	0.450965	0.451076	0.451392	0.451703	0.452003	0.453012	0.45372	0.453942	0.454419	0.455131	0.455372	0.456498	0.457477	0.457375	0.457396	0.457895	0.458624	0.459774	0.461291	0.462289	0.463459	0.464047	0.464231	0.464178	0.46462	0.465245	0.465618	0.466035	0.466401
West	Venable	ΔM	0	-2.17136	-1.98613	-1.28235	-1.66556	-5.1073	-5.89024	-3.59127	-4.0574	-5.24677	-5.93731	-5.205	-5.50814	-6.36547	-5.89106	-2.92338	-3.34361	-3.89844	-5.75675	-4.67561	-6.91586	-5.18072	-5.53471	-7.68815	-7.43537	-7.1499	-5.55034	-5.91937	-4.96305	-6.14314	-6.16554	-6.14167	-5.08689	-4.3507	-5.23356	-6.39539	-4.5297	-3.07337	-4.82991	-7.60281	-4.44009	-3.79531	-3.35144	-4.8975	-5.29647	-4.33685	-5.91545
		ΔM error	15.8933	15.8907	15.8878	15.8852	15.8829	15.8772	15.8746	15.8721	15.8695	15.867	15.8645	15.8627	15.8596	15.8572	15.8549	15.8525	15.8502	15.8479	15.8456	15.8434	15.8412	15.839	15.8368	15.8347	15.8327	15.8305	15.8285	15.8265	15.8245	15.8225	15.8206	15.8187	15.8168	15.815	15.8131	15.8113	15.8096	15.8078	15.8061	15.8044	15.8028	15.8011	15.7995	15.7979	15.7964	15.7949	15.7934
		ΔSMB	0	-0.0460619	0.0833839	0.596193	0.554066	-0.367168	-0.299497	0.0497969	-0.608212	-1.17074	-1.64942	-2.11031	-1.54182	-1.03236	-0.0929617	0.54717	0.472439	0.0994816	0.085875	0.138642	0.464403	0.650032	-0.550789	-1.14613	-0.801692	-0.561784	-0.555414	-0.818987	-1.11684	-1.2835	-0.889836	0.970264	2.17156	1.90468	1.29141	1.3166	1.40527	1.28604	2.71913	3.83798	4.07766	3.78635	3.14038	3.23884	3.65213	3.1317	2.62648
		ΔSMB error	2.04032	2.0426	2.04624	2.05184	2.05422	2.0562	2.05966	2.06428	2.06454	2.06545	2.06621	2.06686	2.0736	2.07959	2.0889	2.09599	2.09811	2.09912	2.10189	2.10469	2.10941	2.11395	2.11292	2.11437	2.11838	2.12258	2.12507	2.12661	2.128	2.1296	2.13504	2.15381	2.168	2.16819	2.16864	2.17228	2.17585	2.17935	2.1924	2.20335	2.20716	2.20844	2.20841	2.21248	2.21802	2.21815	2.21903
West	Vigrid	ΔM	0	-0.727989	1.51148	1.06066	1.06337	-0.177225	1.20719	-0.320633	-0.655403	0.334533	-0.305025	-0.027347	0.18185	-0.15305	-0.705815	-1.27521	-0.406281	-0.324062	-0.142246	-0.649588	-1.28234	-1.58763	-0.54243	-1.00565	0.35139	-1.31565	-1.00357	-1.7499	-0.209088	0.762684	1.73705	1.22467	1.14502	-1.38348	-0.270808	-1.34716	-1.34316	0.0856465	0.180187	0.305715	1.16248	1.6125	3.71781	2.32749	1.18719	1.58517	1.92179
		ΔM error	15.6265	15.6259	15.6254	15.6248	15.6244	15.6232	15.6227	15.6222	15.6217	15.6212	15.6207	15.6203	15.6197	15.6192	15.6187	15.6183	15.6178	15.6173	15.6169	15.6164	15.616	15.6155	15.6151	15.6147	15.6143	15.6138	15.6134	15.613	15.6126	15.6122	15.6118	15.6115	15.6111	15.6107	15.6104	15.61	15.6097	15.6093	15.6089	15.6086	15.6083	15.6079	15.6076	15.6073	15.607	15.6067	15.6064
		ΔSMB	0	-0.0534994	-0.214886	0.09026	0.453479	0.36507	0.151174	-0.125955	-0.118191	-0.257491	-0.761372	-0.73049	-0.0665193	-0.272932	-0.4434	-0.476782	-0.42815	-0.697165	-1.00822	-1.28406	-1.42694	-1.7664	-1.9066	-1.81646	-1.75279	-1.63408	-1.66468	-1.69928	-1.52166	-1.43749	-1.65796	-1.88209	-2.10652	-2.39311	-2.41816	-2.23702	-2.29079	-2.57779	-2.55583	-2.22967	-2.3029	-2.12623	-1.85716	-2.10338	-1.93497	-1.82725	-2.06949
		ΔSMB error	0.753087	0.753661	0.7536	0.756764	0.760626	0.761746	0.761906	0.761993	0.762624	0.763388	0.762516	0.763896	0.771215	0.77066	0.770972	0.771876	0.773131	0.772983	0.773067	0.773196	0.773464	0.773347	0.773849	0.774992	0.776071	0.777449	0.778096	0.77875	0.780446	0.781719	0.781767	0.781876	0.782011	0.781938	0.782747	0.784399	0.785054	0.784882	0.786021	0.788643	0.789028	0.791509	0.794716	0.794302	0.795988	0.797383	0.797357
East	Vincennes_Bay	ΔM	0	-2.36625	1.58831	1.61447	-0.19191	2.46565	0.330292	2.14608	3.87437	0.925673	-3.42419	-6.25319	-6.47995	-4.59665	-3.76549	-2.12486	-1.58606	-5.17416	0.522769	3.90822	5.14412	-1.3322	-9.70741e-05	2.9814	6.54311	4.23302	6.12264	0.335177	5.96037	6.44985	4.96528	2.26977	7.75982	8.61434	9.65775	12.2316	6.65393	5.37172	5.67774	14.1824	12.0251	9.45941	10.2106	10.2957	10.2495	9.54045	8.66297
		ΔM error	23.1577	23.1571	23.1565	23.156	23.1555	23.1542	23.1537	23.1531	23.1526	23.152	23.1515	23.1511	23.1504	23.1499	23.1494	23.1489	23.1484	23.1479	23.1474	23.1469	23.1464	23.146	23.1455	23.145	23.1446	23.1441	23.1437	23.1433	23.1428	23.1424	23.142	23.1416	23.1412	23.1408	23.1404	23.14	23.1396	23.1392	23.1389	23.1385	23.1381	23.1378	23.1374	23.1371	23.1368	23.1364	23.1361
		ΔSMB	0	1.29393	0.821856	1.62179	0.404084	0.786811	1.11372	1.92996	0.151002	-0.607899	-0.944244	-1.53809	-1.96662	-1.49994	-1.40305	-1.05683	-0.569823	2.70827	5.97013	4.69711	2.1801	2.41304	4.50882	4.1462	3.83032	2.54359	1.78903	2.93988	4.51984	3.26135	5.76993	8.84534	7.80391	7.8083	7.57078	4.89347	2.73009	3.69828	4.17462	2.40279	3.64754	5.16996	4.76559	4.74236	3.07596	2.70439	1.62335
		ΔSMB error	6.7633	6.77953	6.78567	6.79807	6.79948	6.82233	6.83282	6.84642	6.84709	6.85221	6.85862	6.86184	6.87079	6.881	6.88928	6.89973	6.90852	6.94238	6.97797	6.97813	6.97748	6.99154	7.01325	7.01878	7.0255	7.02869	7.03256	7.04804	7.06654	7.06617	7.09383	7.12562	7.12667	7.13508	7.14155	7.14185	7.14337	7.15546	7.16681	7.16631	7.18326	7.20253	7.20801	7.21686	7.21837	7.22419	7.22773
Peninsula	West_Graham_Land	ΔM	0	9.45386	-0.484016	-19.0329	-11.931	-16.3007	-11.6037	1.41435	1.75143	5.51925	17.5199	23.9338	-16.796	-19.6879	-17.8933	-5.10482	-18.1156	-16.3109	-13.2728	-25.6817	-10.2028	-15.6409	3.94712	-27.1433	-23.5369	-22.9914	-14.8028	-12.1132	-0.373313	-22.1838	-27.8485	-42.0005	-22.5597	-21.2741	-28.1619	-33.736	-27.3659	-22.7668	-32.8683	-52.2967	-33.1045	-29.0493	-7.69773	-24.2882	-41.3741	-46.0907	-29.9507
		ΔM error	45.3407	45.2213	45.0904	44.9687	44.8639	44.601	44.481	44.3639	44.2439	44.1287	44.0106	43.9295	43.7795	43.6683	43.558	43.4451	43.3369	43.2261	43.1182	43.013	42.9054	42.8024	42.697	42.5944	42.4978	42.3925	42.2948	42.195	42.0995	42.002	41.9073	41.8152	41.7212	41.6314	41.5398	41.4508	41.3673	41.2765	41.1925	41.107	41.0254	40.9423	40.8618	40.7839	40.7046	40.6291	40.5524
		ΔSMB	0	-0.347343	-0.89638	-0.116411	-0.539408	3.86169	10.5442	12.6691	11.9123	8.60329	5.00231	4.03186	5.18382	5.09773	4.18787	3.19674	2.56395	6.14227	7.85805	8.60358	11.1212	11.1703	8.19932	9.17993	12.5501	12.246	10.0349	7.09679	4.03207	4.36927	4.34983	6.0677	8.6018	5.70453	4.53211	2.49655	4.59801	6.63179	9.27762	13.3975	13.183	12.5553	9.47737	12.4362	13.374	11.2502	9.81528
		ΔSMB error	9.15458	9.1645	9.17531	9.19191	9.20127	9.26842	9.34099	9.36596	9.37525	9.37657	9.37768	9.38208	9.40542	9.41877	9.42698	9.43549	9.44714	9.48242	9.50673	9.52321	9.55076	9.56531	9.56414	9.58613	9.61974	9.63118	9.6345	9.6369	9.63731	9.65282	9.66508	9.69225	9.72717	9.72522	9.73347	9.73534	9.76299	9.79024	9.82595	9.87481	9.88228	9.89705	9.89842	9.92646	9.9485	9.95061	9.95719
West	Whillans	ΔM	0	29.3658	24.4699	29.1379	16.2275	18.6115	34.8619	35.0198	42.8033	48.5564	50.9144	43.0521	39.0066	41.0336	43.5318	44.5341	46.4428	45.1564	28.1902	38.9528	41.1173	42.8821	43.6901	44.5681	41.2226	41.2079	35.3289	32.3265	28.7565	33.2257	37.59	43.3547	46.2361	47.2479	46.6376	43.68	43.8215	45.6736	41.0705	41.0362	38.5884	41.385	46.027	52.8317	55.1972	55.2785	55.0243
		ΔM error	24.0897	24.0003	23.9022	23.8108	23.7321	23.5342	23.4438	23.3554	23.2647	23.1776	23.0882	23.0266	22.9128	22.8283	22.7444	22.6583	22.5758	22.4912	22.4086	22.3281	22.2457	22.1666	22.0857	22.0068	21.9324	21.8512	21.7758	21.6987	21.6249	21.5494	21.4759	21.4044	21.3313	21.2615	21.1901	21.1207	21.0556	20.9845	20.9188	20.8518	20.7879	20.7226	20.6594	20.5981	20.5356	20.4761	20.4155
		ΔSMB	0	-1.08986	1.53829	2.81717	1.96202	-0.318783	-1.33729	-1.82411	-1.79662	-4.11295	-6.62501	-7.46645	-6.53914	-5.50191	-5.62602	-5.104	-4.88877	-5.81873	-6.94008	-8.10775	-9.17398	-11.2672	-12.7761	-13.9075	-15.7564	-16.3203	-16.0756	-13.7796	-11.473	-11.4519	-10.7748	-10.267	-10.1768	-10.6737	-12.8409	-11.2203	-10.1328	-12.1778	-12.8867	-13.855	-13.3046	-12.8962	-13.314	-12.925	-13.7009	-14.8123	-16.0847
		ΔSMB error	5.32883	5.33181	5.35343	5.36952	5.36976	5.37449	5.37631	5.38069	5.38683	5.38644	5.38663	5.38757	5.40036	5.41198	5.41663	5.42496	5.43192	5.43379	5.4356	5.43708	5.43884	5.43884	5.4405	5.44268	5.44278	5.44625	5.45254	5.47366	5.49517	5.49992	5.50933	5.51786	5.52335	5.52885	5.52657	5.54264	5.55883	5.55664	5.55976	5.56147	5.56977	5.5779	5.58171	5.58863	5.59149	5.593	5.5945
West	Withrow	ΔM	0	-0.4386	-0.464447	-1.02332	-0.647009	-0.235437	-0.887464	-0.586852	-0.640426	-0.535215	-0.0773952	-0.189902	-0.42917	-0.59946	-0.407732	0.0669928	-0.524342	-0.709316	-0.402393	-0.49928	-0.22626	-0.550279	-0.359895	-0.7143	-0.773653	-0.476403	-0.664237	-0.400129	-0.348281	-0.432929	-0.99447	-0.793564	-0.827865	-0.859319	-0.718482	-1.01066	-0.794229	-0.780951	-0.817599	-1.12144	-0.464951	-1.03479	-0.311326	-0.437563	-0.9064	-0.979088	-0.568857
		ΔM error	6.92554	6.92478	6.92396	6.92319	6.92254	6.92089	6.92015	6.91942	6.91868	6.91797	6.91724	6.91674	6.91582	6.91514	6.91447	6.91379	6.91313	6.91246	6.91181	6.91117	6.91053	6.90991	6.90928	6.90867	6.90809	6.90747	6.90689	6.9063	6.90574	6.90516	6.90461	6.90407	6.90352	6.90299	6.90246	6.90194	6.90146	6.90093	6.90045	6.89996	6.89949	6.89901	6.89855	6.8981	6.89765	6.89722	6.89678
		ΔSMB	0	-0.00992707	0.00609487	-0.0133049	-0.0202427	-0.072498	-0.0973125	-0.0934205	-0.0722192	-0.0769404	-0.0871307	-0.095137	-0.113861	-0.120132	-0.154876	-0.171652	-0.171149	-0.174802	-0.175091	-0.204656	-0.239915	-0.270243	-0.271022	-0.271898	-0.297784	-0.318292	-0.324377	-0.252097	-0.217758	-0.223552	-0.230023	-0.274686	-0.290265	-0.304428	-0.315552	-0.288256	-0.297867	-0.343955	-0.370121	-0.385324	-0.376262	-0.39481	-0.389297	-0.361387	-0.382878	-0.363023	-0.366473
		ΔSMB error	0.105027	0.105137	0.10535	0.105383	0.105452	0.105522	0.105546	0.105692	0.105926	0.10602	0.106092	0.106143	0.10623	0.106319	0.106318	0.106389	0.106501	0.106603	0.106717	0.106735	0.106752	0.106754	0.106888	0.107035	0.107053	0.107093	0.107218	0.107843	0.108264	0.108319	0.108445	0.108419	0.108486	0.108542	0.108632	0.108875	0.108982	0.108968	0.108993	0.10905	0.109199	0.10924	0.109457	0.109759	0.109769	0.109979	0.110106
[truncated: 138 more columns]
